# Supplementary material for: STB: synthetic minority oversampling technique for tree-boosting models for imbalanced datasets of intrusion detection systems
Source: PeerJ Comput Sci. 2023 Nov 27;9:e1580. doi: 10.7717/peerj-cs.1580 (PMC10703015; doi:10.7717/peerj-cs.1580)
Supplement: Supplemental Information 1 [file peerj-cs-09-1580-s001.zip]

Archive with 4 entries (3 files):
- STB dataset/
- STB dataset/CICIDS2017.csv
- STB dataset/KDDCup99.csv
- STB dataset/UNSW_NB15.csv
