# Supplementary material for: STB: synthetic minority oversampling technique for tree-boosting models for imbalanced datasets of intrusion detection systems
Source: PeerJ Comput Sci. 2023 Nov 27;9:e1580. doi: 10.7717/peerj-cs.1580 (PMC10703015; doi:10.7717/peerj-cs.1580)
Supplement: Supplemental Information 1 [file peerj-cs-09-1580-s001.zip › STB dataset/CICIDS2017.csv]

Flow Duration	Total Fwd Packets	Total Backward Packets	Total Length of Fwd Packets	Total Length of Bwd Packets	Fwd Packet Length Max	Fwd Packet Length Min	Fwd Packet Length Mean	Fwd Packet Length Std	Bwd Packet Length Max	Bwd Packet Length Min	Bwd Packet Length Mean	Bwd Packet Length Std	Flow Bytes/s	Flow Packets/s	Flow IAT Mean	Flow IAT Std	Flow IAT Max	Flow IAT Min	Fwd IAT Total	Fwd IAT Mean	Fwd IAT Std	Fwd IAT Max	Fwd IAT Min	Bwd IAT Total	Bwd IAT Mean	Bwd IAT Std	Bwd IAT Max	Bwd IAT Min	Fwd PSH Flags	Bwd PSH Flags	Fwd URG Flags	Bwd URG Flags	Fwd Header Length	Bwd Header Length	Fwd Packets/s	Bwd Packets/s	Min Packet Length	Max Packet Length	Packet Length Mean	Packet Length Std	Packet Length Variance	FIN Flag Count	SYN Flag Count	RST Flag Count	PSH Flag Count	ACK Flag Count	URG Flag Count	CWE Flag Count	ECE Flag Count
4	2	0	37	0	31	6	18.5	17.67766953	0	0	0	0	9250000	500000	4	0	4	4	4	4	0	4	4	0	0	0	0	0	1	0	0	0	40	0	500000	0	6	31	22.66666667	14.43375673	208.3333333	0	1	0	0	1	0	0	0
142377	46	62	1325	105855	570	0	28.80434783	111.4072847	4344	0	1707.33871	846.172655	752790.1276	758.5494848	1330.626168	5048.982697	23198	0	142377	3163.933333	7552.916858	23792	0	119204	1954.163934	6058.842404	23865	4	0	0	0	0	1168	1992	323.0858917	435.4635931	0	4344	983.3027523	1052.39205	1107529.028	0	0	0	1	0	0	0	0
118873	23	28	1169	45025	570	0	50.82608696	156.1373673	2896	0	1608.035714	902.027366	388599.5979	429.0293002	2377.46	6838.420713	23435	3	118873	5403.318182	9768.511157	24311	49	95541	3538.555556	8193.060024	24168	3	0	0	0	0	744	904	193.483802	235.5454981	0	2896	888.3461538	1028.323762	1057449.76	0	0	0	1	0	0	0	0
143577	43	55	1301	107289	570	0	30.25581395	115.178969	4344	0	1950.709091	928.2303887	756318.909	682.5605773	1480.175258	5316.455522	23220	2	143530	3417.380952	7846.824009	23823	2	120357	2228.833333	6441.592862	23889	2	0	0	0	0	1120	1768	299.4908655	383.0697117	0	4344	1096.868687	1183.665309	1401063.564	0	0	0	1	0	0	0	0
143745	49	59	1331	110185	570	0	27.16326531	108.0671757	4344	0	1867.542373	928.8619348	775790.4623	751.3304811	1343.411215	5112.820617	24181	2	143726	2994.291667	7449.818687	24248	2	120164	2071.793103	6233.858327	24616	2	0	0	0	0	1252	1896	340.881422	410.4490591	0	4344	1023.082569	1147.95835	1317808.373	0	0	0	1	0	0	0	0
120792	1	1	48	100	48	48	48	0	100	100	100	0	1225.246705	16.55738791	120792	0	120792	120792	0	0	0	0	0	0	0	0	0	0	0	0	0	0	32	32	8.278693953	8.278693953	48	100	65.33333333	30.022214	901.3333333	0	0	0	0	0	0	0	0
50906	1	1	55	83	55	55	55	0	83	83	83	0	2710.878875	39.28809963	50906	0	50906	50906	0	0	0	0	0	0	0	0	0	0	0	0	0	0	20	32	19.64404982	19.64404982	55	83	64.33333333	16.16580754	261.3333333	0	0	0	0	0	0	0	0
23595	1	1	77	159	77	77	77	0	159	159	159	0	10002.11909	84.76372113	23595	0	23595	23595	0	0	0	0	0	0	0	0	0	0	0	0	0	0	20	20	42.38186056	42.38186056	77	159	104.3333333	47.34272207	2241.333333	0	0	0	0	0	0	0	0
61017	4	2	172	198	43	43	43	0	99	99	99	0	6063.883836	98.33325139	12203.4	21224.94332	49048	4	49099	16366.33333	28303.16174	49048	4	48	48	0	48	48	0	0	0	0	104	40	65.55550093	32.77775046	43	99	59	27.32520204	746.6666667	0	0	0	0	0	0	0	0
196	2	2	76	140	38	38	38	0	70	70	70	0	1102040.816	20408.16327	65.33333333	72.56950691	145	3	3	3	0	3	3	48	48	0	48	48	0	0	0	0	64	64	10204.08163	10204.08163	38	70	50.8	17.52712184	307.2	0	0	0	0	0	0	0	0
209	2	2	64	198	32	32	32	0	99	99	99	0	1253588.517	19138.75598	69.66666667	37.5277675	113	48	48	48	0	48	48	48	48	0	48	48	0	0	0	0	40	40	9569.37799	9569.37799	32	99	58.8	36.69741135	1346.7	0	0	0	0	0	0	0	0
196	2	2	82	146	41	41	41	0	73	73	73	0	1163265.306	20408.16327	65.33333333	72.56950691	145	3	3	3	0	3	3	48	48	0	48	48	0	0	0	0	40	40	10204.08163	10204.08163	41	73	53.8	17.52712184	307.2	0	0	0	0	0	0	0	0
96811	4	2	132	150	33	33	33	0	75	75	75	0	2912.89213	61.9764283	19362.2	30951.51573	70998	3	25809	8603	14894.77093	25802	3	4	4	0	4	4	0	0	0	0	120	64	41.31761887	20.65880943	33	75	45	20.49390153	420	0	0	0	0	0	0	0	0
5900543	8	5	372	3631	191	0	46.5	71.87687886	1891	0	726.2	886.8146368	678.4121394	2.203187063	491711.9167	1550443.785	5412143	3	5900543	842934.7143	2016469.958	5412143	3	261707	65426.75	73698.78989	132168	217	0	0	0	0	172	112	1.355807423	0.847379639	0	1891	285.9285714	600.7356342	360883.3022	0	0	0	1	0	0	0	0
4356	3	0	18	0	6	6	6	0	0	0	0	0	4132.231405	688.7052342	2178	3075.914498	4353	3	4356	2178	3075.914498	4353	3	0	0	0	0	0	0	0	0	0	60	0	688.7052342	0	6	6	6	0	0	0	0	0	0	1	0	0	0
3	2	0	12	0	6	6	6	0	0	0	0	0	4000000	666666.6667	3	0	3	3	3	3	0	3	3	0	0	0	0	0	0	0	0	0	40	0	666666.6667	0	6	6	6	0	0	0	0	0	0	1	0	0	0
12816	3	0	18	0	6	6	6	0	0	0	0	0	1404.494382	234.082397	6408	9058.037867	12813	3	12816	6408	9058.037867	12813	3	0	0	0	0	0	0	0	0	0	60	0	234.082397	0	6	6	6	0	0	0	0	0	0	1	0	0	0
93	1	1	0	0	0	0	0	0	0	0	0	0	0	21505.37634	93	0	93	93	0	0	0	0	0	0	0	0	0	0	0	0	0	0	32	32	10752.68817	10752.68817	0	0	0	0	0	0	0	0	0	1	1	0	0
22	1	1	0	0	0	0	0	0	0	0	0	0	0	90909.09091	22	0	22	22	0	0	0	0	0	0	0	0	0	0	0	0	0	0	32	32	45454.54545	45454.54545	0	0	0	0	0	0	0	0	0	1	1	0	0
118361735	26	34	941	36109	206	0	36.19230769	60.79540722	2860	0	1062.029412	695.0806574	313.0234615	0.506920585	2006131.102	10800000	59000000	0	118000000	4734469.4	16300000	59000000	16	118000000	3583882.727	14300000	59000000	1	0	0	0	0	532	692	0.219665587	0.287254998	0	2860	607.3770492	729.331707	531924.7388	0	0	0	1	0	0	0	0
48229	4	2	148	236	37	37	37	0	118	118	118	0	7962.014556	124.4064774	9645.8	14013.67856	30809	3	30816	10272	17785.56372	30809	3	48	48	0	48	48	0	0	0	0	128	40	82.93765162	41.46882581	37	118	60.14285714	39.52395295	1562.142857	0	0	0	0	0	0	0	0
149	2	2	90	122	45	45	45	0	61	61	61	0	1422818.792	26845.63758	49.66666667	79.96457549	142	3	4	4	0	4	4	3	3	0	3	3	0	0	0	0	40	40	13422.81879	13422.81879	45	61	51.4	8.76356092	76.8	0	0	0	0	0	0	0	0
50680	2	2	90	172	45	45	45	0	86	86	86	0	5169.692186	78.92659826	16893.33333	29215.95301	50629	3	48	48	0	48	48	3	3	0	3	3	0	0	0	0	64	64	39.46329913	39.46329913	45	86	61.4	22.45662486	504.3	0	0	0	0	0	0	0	0
58286	2	2	94	206	47	47	47	0	103	103	103	0	5147.033593	68.62711457	19428.66667	33606.41167	58234	4	48	48	0	48	48	4	4	0	4	4	0	0	0	0	64	64	34.31355729	34.31355729	47	103	69.4	30.67246322	940.8	0	0	0	0	0	0	0	0
48725	2	2	66	198	33	33	33	0	99	99	99	0	5418.163161	82.09338122	16241.66667	28127.92778	48721	1	1	1	0	1	1	3	3	0	3	3	0	0	0	0	64	64	41.04669061	41.04669061	33	99	59.4	36.1496888	1306.8	0	0	0	0	0	0	0	0
48226	2	2	76	108	38	38	38	0	54	54	54	0	3815.369303	82.94281093	16075.33333	27837.23191	48219	3	4	4	0	4	4	3	3	0	3	3	0	0	0	0	64	64	41.47140547	41.47140547	38	54	44.4	8.76356092	76.8	0	0	0	0	0	0	0	0
8218	2	0	0	0	0	0	0	0	0	0	0	0	0	243.3682161	8218	0	8218	8218	8218	8218	0	8218	8218	0	0	0	0	0	0	0	0	0	64	0	243.3682161	0	0	0	0	0	0	0	0	0	0	1	0	0	0
30124	1	1	6	6	6	6	6	0	6	6	6	0	398.3534723	66.39224539	30124	0	30124	30124	0	0	0	0	0	0	0	0	0	0	0	0	0	0	20	20	33.19612269	33.19612269	6	6	6	0	0	0	0	0	0	1	1	0	0
60096731	16	16	1174	15759	517	0	73.375	160.5722579	3798	0	984.9375	1378.981531	281.762414	0.532474886	1938604.226	4004737.023	10000000	3	50300000	3352436.267	4892791.32	10000000	197	60100000	4004883.533	5066677.646	10000000	3	0	0	0	0	340	332	0.266237443	0.266237443	0	3798	513.1212121	1058.148346	1119677.922	0	0	0	1	0	0	0	0
178	2	2	74	106	37	37	37	0	53	53	53	0	1011235.955	22471.91011	59.33333333	96.70746266	171	3	4	4	0	4	4	3	3	0	3	3	0	0	0	0	64	64	11235.95506	11235.95506	37	53	43.4	8.76356092	76.8	0	0	0	0	0	0	0	0
226	2	2	64	96	32	32	32	0	48	48	48	0	707964.6018	17699.11504	75.33333333	101.0758791	191	4	191	191	0	191	191	4	4	0	4	4	0	0	0	0	40	40	8849.557522	8849.557522	32	48	38.4	8.76356092	76.8	0	0	0	0	0	0	0	0
1702890	2	2	97	259	54	43	48.5	7.778174593	149	110	129.5	27.57716447	209.0563689	2.348947965	567630	910400.284	1617740	380	1618120	1618120	0	1618120	1618120	1702510	1702510	0	1702510	1702510	0	0	0	0	60	72	1.174473982	1.174473982	43	149	82	45.72198596	2090.5	0	0	0	0	0	0	0	0
23418	1	1	56	72	56	56	56	0	72	72	72	0	5465.880946	85.40438979	23418	0	23418	23418	0	0	0	0	0	0	0	0	0	0	0	0	0	0	32	32	42.70219489	42.70219489	56	72	61.33333333	9.237604307	85.33333333	0	0	0	0	0	0	0	0
1005977	3	3	0	18	0	0	0	0	6	6	6	0	17.89305322	5.964351074	201195.4	274636.0289	505513	510	1005467	502733.5	4958.939856	506240	499227	1005250	502625	5040.257136	506189	499061	0	0	0	0	92	60	2.982175537	2.982175537	0	6	2.571428571	3.207134903	10.28571429	0	0	0	1	0	0	0	0
4714705	5	1	135	46	46	6	27	20.1246118	46	46	46	0	38.39052496	1.272614087	942941	1944057.41	4415037	4	4714705	1178676.25	2162032.394	4415037	4	0	0	0	0	0	1	0	0	0	100	20	1.060511739	0.212102348	6	46	32.42857143	18.86670032	355.952381	0	1	0	0	1	0	0	0
67	2	1	31	6	31	0	15.5	21.92031022	6	6	6	0	552238.806	44776.1194	33.5	43.13351365	64	3	3	3	0	3	3	0	0	0	0	0	1	0	0	0	64	20	29850.74627	14925.37313	0	31	17	16.35033129	267.3333333	0	1	0	0	1	0	0	0
22	1	1	0	0	0	0	0	0	0	0	0	0	0	90909.09091	22	0	22	22	0	0	0	0	0	0	0	0	0	0	0	0	0	0	32	32	45454.54545	45454.54545	0	0	0	0	0	0	0	0	0	1	1	0	0
57	3	1	43	6	31	6	14.33333333	14.43375673	6	6	6	0	859649.1228	70175.4386	19	29.46183973	53	1	4	2	1.414213562	3	1	0	0	0	0	0	0	0	0	0	60	20	52631.57895	17543.85965	6	31	11	11.18033989	125	0	0	0	0	1	0	0	0
3990011	5	1	123	46	46	0	24.6	23.27659769	46	46	46	0	42.35577295	1.503755253	798002.2	1756806.041	3940560	19	3990011	997502.75	1962096.007	3940560	19	0	0	0	0	0	1	0	0	0	160	32	1.253129377	0.250625875	0	46	30.71428571	21.68497395	470.2380952	0	1	0	0	1	0	0	0
282	3	0	31	0	31	0	10.33333333	17.89785834	0	0	0	0	109929.078	10638.29787	141	131.5218613	234	48	282	141	131.5218613	234	48	0	0	0	0	0	0	0	0	0	96	0	10638.29787	0	0	31	7.75	15.5	240.25	0	0	0	0	1	0	0	0
53	1	1	0	0	0	0	0	0	0	0	0	0	0	37735.84906	53	0	53	53	0	0	0	0	0	0	0	0	0	0	0	0	0	0	32	32	18867.92453	18867.92453	0	0	0	0	0	0	0	0	0	1	1	0	0
62465310	4	5	104	193	46	6	26	23.09401077	64	6	38.6	21.65178976	4.754639015	0.14407997	7808163.75	20700000	58900000	1	59100000	19700000	34000000	58900000	77928	62400000	15600000	29000000	59000000	1	1	0	0	0	80	100	0.064035542	0.080044428	6	64	34.3	21.02934458	442.2333333	0	1	0	0	1	0	0	0
48318	1	1	55	105	55	55	55	0	105	105	105	0	3311.395339	41.39244174	48318	0	48318	48318	0	0	0	0	0	0	0	0	0	0	0	0	0	0	32	32	20.69622087	20.69622087	55	105	71.66666667	28.86751346	833.3333333	0	0	0	0	0	0	0	0
5817547	2	2	87	387	44	43	43.5	0.707106781	277	110	193.5	118.0868325	81.47763997	0.687575021	1939182.333	3252982.439	5695373	48106	5769441	5769441	0	5769441	5769441	5743479	5743479	0	5743479	5743479	0	0	0	0	64	52	0.34378751	0.34378751	43	277	103.4	101.2487037	10251.3	0	0	0	0	0	0	0	0
47034	2	2	68	380	34	34	34	0	190	190	190	0	9525.02445	85.04486116	15678	27110.069	46982	3	3	3	0	3	3	49	49	0	49	49	0	0	0	0	40	40	42.52243058	42.52243058	34	190	96.4	85.44471897	7300.8	0	0	0	0	0	0	0	0
2015383	3	0	18	0	6	6	6	0	0	0	0	0	8.931304869	1.488550811	1007691.5	1424967.949	2015296	87	2015383	1007691.5	1424967.949	2015296	87	0	0	0	0	0	0	0	0	0	60	0	1.488550811	0	6	6	6	0	0	0	0	0	0	1	0	0	0
11079207	12	17	4925	11982	2366	0	410.4166667	877.0422876	1689	2	704.8235294	736.8449833	1526.011744	2.617515857	395685.9643	1833464.654	9736697	4	1342506	122046	140083.3289	449130	19472	11000000	690431.625	2416248.965	9736827	4	0	0	0	0	252	344	1.08311001	1.534405847	0	2366	563.5666667	789.7306255	623674.4609	0	0	0	1	0	0	0	0
5561328	3	4	92	123	46	0	30.66666667	26.55811238	46	0	30.75	21.68524844	38.65983089	1.258692168	926888	2235957.126	5490881	1	5525637	2762818.5	3858062.987	5490881	34756	5526661	1842220.333	3190815.752	5526657	1	1	0	0	0	96	128	0.539439501	0.719252668	0	46	32.625	20.79105233	432.2678571	0	1	0	0	1	0	0	0
22001	2	2	64	176	32	32	32	0	88	88	88	0	10908.59506	181.8099177	7333.666667	12659.86984	21952	1	48	48	0	48	48	1	1	0	1	1	0	0	0	0	40	40	90.90495887	90.90495887	32	88	54.4	30.67246322	940.8	0	0	0	0	0	0	0	0
124225	1	1	6	6	6	6	6	0	6	6	6	0	96.59891326	16.09981888	124225	0	124225	124225	0	0	0	0	0	0	0	0	0	0	0	0	0	0	20	20	8.049909439	8.049909439	6	6	6	0	0	0	0	0	0	1	1	0	0
124786	1	1	6	6	6	6	6	0	6	6	6	0	96.16463385	16.02743898	124786	0	124786	124786	0	0	0	0	0	0	0	0	0	0	0	0	0	0	20	20	8.013719488	8.013719488	6	6	6	0	0	0	0	0	0	1	1	0	0
48053	1	1	63	155	63	63	63	0	155	155	155	0	4536.657441	41.62071047	48053	0	48053	48053	0	0	0	0	0	0	0	0	0	0	0	0	0	0	32	20	20.81035523	20.81035523	63	155	93.66666667	53.11622477	2821.333333	0	0	0	0	0	0	0	0
145843	1	1	63	125	63	63	63	0	125	125	125	0	1289.057411	13.71337671	145843	0	145843	145843	0	0	0	0	0	0	0	0	0	0	0	0	0	0	32	32	6.856688357	6.856688357	63	125	83.66666667	35.79571669	1281.333333	0	0	0	0	0	0	0	0
5050936	6	3	611	166	517	0	101.8333333	204.3050823	160	0	55.33333333	90.69362344	153.8328737	1.781847958	631367	1740968.923	4939753	3	5050936	1010187.2	2231395.943	5001809	3	96067	48033.5	20351.24027	62424	33643	0	0	0	0	132	72	1.187898639	0.593949319	0	517	77.7	161.9966049	26242.9	0	0	0	1	0	0	0	0
244	1	2	0	0	0	0	0	0	0	0	0	0	0	12295.08197	122	103.2375901	195	49	0	0	0	0	0	49	49	0	49	49	0	0	0	0	32	64	4098.360656	8196.721311	0	0	0	0	0	0	0	0	0	1	1	0	0
75	1	1	0	0	0	0	0	0	0	0	0	0	0	26666.66667	75	0	75	75	0	0	0	0	0	0	0	0	0	0	0	0	0	0	32	32	13333.33333	13333.33333	0	0	0	0	0	0	0	0	0	1	1	0	0
73	3	1	31	6	31	0	10.33333333	17.89785834	6	6	6	0	506849.3151	54794.52055	24.33333333	38.69539163	69	1	4	2	1.414213562	3	1	0	0	0	0	0	0	0	0	0	96	20	41095.89041	13698.63014	0	31	7.4	13.44618905	180.8	0	0	0	0	1	0	0	0
312	2	0	0	0	0	0	0	0	0	0	0	0	0	6410.25641	312	0	312	312	312	312	0	312	312	0	0	0	0	0	0	0	0	0	64	0	6410.25641	0	0	0	0	0	0	0	0	0	0	1	0	0	0
385	2	2	74	622	37	37	37	0	311	311	311	0	1807792.208	10389.61039	128.3333333	217.0837012	379	3	3	3	0	3	3	3	3	0	3	3	0	0	0	0	64	64	5194.805195	5194.805195	37	311	146.6	150.0759808	22522.8	0	0	0	0	0	0	0	0
83858	1	1	42	234	42	42	42	0	234	234	234	0	3291.278113	23.8498414	83858	0	83858	83858	0	0	0	0	0	0	0	0	0	0	0	0	0	0	20	20	11.9249207	11.9249207	42	234	106	110.8512517	12288	0	0	0	0	0	0	0	0
80191	1	1	50	66	50	50	50	0	66	66	66	0	1446.546371	24.94045466	80191	0	80191	80191	0	0	0	0	0	0	0	0	0	0	0	0	0	0	20	20	12.47022733	12.47022733	50	66	55.33333333	9.237604307	85.33333333	0	0	0	0	0	0	0	0
50184	1	1	54	108	54	54	54	0	108	108	108	0	3228.120516	39.85333971	50184	0	50184	50184	0	0	0	0	0	0	0	0	0	0	0	0	0	0	20	20	19.92666985	19.92666985	54	108	72	31.17691454	972	0	0	0	0	0	0	0	0
31114523	13	17	3639	8032	2114	0	279.9230769	630.8764355	1844	0	472.4705882	667.5224825	375.0981495	0.964179975	1072914.586	3078934.436	10000000	3	21200000	1764230	3861994.237	10000000	188	31100000	1942406.313	3999485.414	10000000	3	0	0	0	0	272	376	0.417811322	0.546368652	0	2114	376.483871	640.9633828	410834.0581	0	0	0	1	0	0	0	0
48503	4	2	144	104	36	36	36	0	52	52	52	0	5113.085789	123.7036884	9700.6	13365.72902	26397	1	26402	8800.666667	15238.87175	26397	1	4	4	0	4	4	0	0	0	0	80	40	82.46912562	41.23456281	36	52	40.57142857	7.807200584	60.95238095	0	0	0	0	0	0	0	0
10108928	7	9	1413	6269	1075	0	201.8571429	392.4327665	1810	0	696.5555556	771.6088891	759.9223182	1.582759319	673928.5333	2580143.347	10000000	1	108414	18069	15450.57853	34633	234	10100000	1260059.75	3531736.412	10000000	1	0	0	0	0	152	192	0.692457202	0.890302117	0	1810	451.8823529	655.1542645	429227.1103	0	0	0	1	0	0	0	0
4	2	0	124	0	62	62	62	0	0	0	0	0	31000000	500000	4	0	4	4	4	4	0	4	4	0	0	0	0	0	0	0	0	0	64	0	500000	0	62	62	62	0	0	0	0	0	0	0	0	0	0
3	2	0	0	0	0	0	0	0	0	0	0	0	0	666666.6667	3	0	3	3	3	3	0	3	3	0	0	0	0	0	0	0	0	0	64	0	666666.6667	0	0	0	0	0	0	0	0	0	0	1	0	0	0
4	2	0	37	0	31	6	18.5	17.67766953	0	0	0	0	9250000	500000	4	0	4	4	4	4	0	4	4	0	0	0	0	0	1	0	0	0	40	0	500000	0	6	31	22.66666667	14.43375673	208.3333333	0	1	0	0	1	0	0	0
48938	1	1	52	113	52	52	52	0	113	113	113	0	3371.613061	40.86803711	48938	0	48938	48938	0	0	0	0	0	0	0	0	0	0	0	0	0	0	32	32	20.43401855	20.43401855	52	113	72.33333333	35.21836642	1240.333333	0	0	0	0	0	0	0	0
47230	1	1	81	163	81	81	81	0	163	163	163	0	5166.207919	42.34596655	47230	0	47230	47230	0	0	0	0	0	0	0	0	0	0	0	0	0	0	20	20	21.17298327	21.17298327	81	163	108.3333333	47.34272207	2241.333333	0	0	0	0	0	0	0	0
364	2	2	74	622	37	37	37	0	311	311	311	0	1912087.912	10989.01099	121.3333333	127.0170592	268	48	48	48	0	48	48	48	48	0	48	48	0	0	0	0	64	64	5494.505495	5494.505495	37	311	146.6	150.0759808	22522.8	0	0	0	0	0	0	0	0
47856	2	2	78	266	39	39	39	0	133	133	133	0	7188.231361	83.58408559	15952	27545.67002	47759	48	49	49	0	49	49	48	48	0	48	48	0	0	0	0	40	64	41.7920428	41.7920428	39	133	76.6	51.48592041	2650.8	0	0	0	0	0	0	0	0
213	2	2	72	200	36	36	36	0	100	100	100	0	1276995.305	18779.34272	71	39.83716857	117	48	48	48	0	48	48	48	48	0	48	48	0	0	0	0	64	64	9389.671362	9389.671362	36	100	61.6	35.05424368	1228.8	0	0	0	0	0	0	0	0
102324	3	5	433	2279	427	0	144.3333333	244.8148961	1460	0	455.8	660.3318863	26504.04597	78.18302646	14617.71429	17897.38105	35958	2	68604	34302	2341.937659	35958	32646	69760	17440	34140.63846	68646	2	0	0	0	0	72	112	29.31863492	48.86439154	0	1460	301.3333333	518.1782994	268508.75	0	0	0	1	0	0	0	0
60087781	18	20	1186	23827	517	0	65.88888889	152.3968847	4380	0	1191.35	1400.713513	416.2743171	0.63240811	1623994.081	3722379.507	10000000	3	50300000	2958672.118	4704260.552	10000000	202	60100000	3161275.421	4770517.772	10000000	3	0	0	0	0	380	412	0.299561736	0.332846374	0	4380	641.3589744	1148.166948	1318287.341	0	0	0	1	0	0	0	0
47472	1	1	51	67	51	51	51	0	67	67	67	0	2485.675767	42.13009774	47472	0	47472	47472	0	0	0	0	0	0	0	0	0	0	0	0	0	0	20	20	21.06504887	21.06504887	51	67	56.33333333	9.237604307	85.33333333	0	0	0	0	0	0	0	0
47596	1	1	46	110	46	46	46	0	110	110	110	0	3277.586352	42.02033784	47596	0	47596	47596	0	0	0	0	0	0	0	0	0	0	0	0	0	0	40	20	21.01016892	21.01016892	46	110	67.33333333	36.95041723	1365.333333	0	0	0	0	0	0	0	0
76267	4	2	188	350	47	47	47	0	175	175	175	0	7054.164973	78.67098483	15253.4	23127.54121	52345	3	52539	17513	30165.54332	52345	3	4	4	0	4	4	0	0	0	0	80	40	52.44732322	26.22366161	47	175	83.57142857	62.45760467	3900.952381	0	0	0	0	0	0	0	0
6144517	9	6	384	3118	197	0	42.66666667	70.21573898	1460	0	519.6666667	730.122912	569.9390204	2.44120083	438894.0714	1433256.493	5411814	4	6144517	768064.625	1878170.16	5411814	4	585108	117021.6	165020.2747	353812	216	0	0	0	0	192	132	1.464720498	0.976480332	0	1460	218.875	488.1969377	238336.25	0	0	0	1	0	0	0	0
49	2	0	124	0	62	62	62	0	0	0	0	0	2530612.245	40816.32653	49	0	49	49	49	49	0	49	49	0	0	0	0	0	0	0	0	0	40	0	40816.32653	0	62	62	62	0	0	0	0	0	0	0	0	0	0
175648	10	7	557	4513	200	0	55.7	72.58259663	1430	0	644.7142857	693.433658	28864.54728	96.78447805	10978	15091.29363	37175	3	175648	19516.44444	19232.54125	50518	3	110897	18482.83333	24868.57342	59446	3	0	0	0	0	212	152	56.93204591	39.85243214	0	1430	281.6666667	511.346895	261475.6471	0	0	0	1	0	0	0	0
23894	2	2	70	102	35	35	35	0	51	51	51	0	7198.459864	167.4060434	7964.666667	13790.01118	23888	3	3	3	0	3	3	3	3	0	3	3	0	0	0	0	40	40	83.70302168	83.70302168	35	51	41.4	8.76356092	76.8	0	0	0	0	0	0	0	0
85571	6	7	1788	3368	1133	0	298	454.7751093	1460	0	481.1428571	622.9752345	60254.05803	151.9206273	7130.916667	10424.21979	24300	107	56761	11352.2	12727.90188	25850	316	61435	10239.16667	13663.34083	30633	197	0	0	0	0	132	152	70.11721261	81.80341471	0	1460	368.2857143	527.4848053	278240.2198	0	0	0	1	0	0	0	0
1823	2	0	12	0	6	6	6	0	0	0	0	0	6582.556226	1097.092704	1823	0	1823	1823	1823	1823	0	1823	1823	0	0	0	0	0	0	0	0	0	40	0	1097.092704	0	6	6	6	0	0	0	0	0	0	1	0	0	0
62	2	0	12	0	6	6	6	0	0	0	0	0	193548.3871	32258.06452	62	0	62	62	62	62	0	62	62	0	0	0	0	0	0	0	0	0	40	0	32258.06452	0	6	6	6	0	0	0	0	0	0	1	0	0	0
23692	2	2	68	234	34	34	34	0	117	117	117	0	12746.91879	168.8333615	7897.333333	13673.38643	23686	3	3	3	0	3	3	3	3	0	3	3	0	0	0	0	64	40	84.41668074	84.41668074	34	117	67.2	45.46097227	2066.7	0	0	0	0	0	0	0	0
306	2	2	84	340	42	42	42	0	170	170	170	0	1385620.915	13071.89542	102	169.7409791	298	4	4	4	0	4	4	4	4	0	4	4	0	0	0	0	40	40	6535.947712	6535.947712	42	170	93.2	70.10848736	4915.2	0	0	0	0	0	0	0	0
60504	4	2	180	146	45	45	45	0	73	73	73	0	5388.073516	99.16699722	12100.8	16761.49233	33861	3	26640	8880	15375.41502	26634	3	3	3	0	3	3	0	0	0	0	80	40	66.11133148	33.05566574	45	73	53	13.66260102	186.6666667	0	0	0	0	0	0	0	0
5058328	9	6	380	4875	193	0	42.22222222	69.12086837	1689	2	812.5	802.6939018	1038.880832	2.965406751	361309.1429	1297471.723	4868770	3	5058328	632291	1712057.173	4868770	3	99280	19856	27127.89751	60916	76	0	0	0	0	192	124	1.779244051	1.1861627	0	1689	328.4375	606.1271559	367390.1292	0	0	0	1	0	0	0	0
39	1	1	6	6	6	6	6	0	6	6	6	0	307692.3077	51282.05128	39	0	39	39	0	0	0	0	0	0	0	0	0	0	0	0	0	0	20	20	25641.02564	25641.02564	6	6	6	0	0	0	0	0	0	1	1	0	0
51185	1	1	0	0	0	0	0	0	0	0	0	0	0	39.07394745	51185	0	51185	51185	0	0	0	0	0	0	0	0	0	0	0	0	0	0	32	32	19.53697372	19.53697372	0	0	0	0	0	0	0	0	0	1	1	0	0
16406958	8	8	1219	1187	615	0	152.375	258.3845072	1006	0	148.375	350.3826225	146.6451002	0.975196011	1093797.2	2878369.101	9960016	3	10400000	1485954.714	3737351.489	9960016	1394	16300000	2327226.143	4064138.045	10100000	3	0	0	0	0	264	264	0.487598006	0.487598006	0	1006	141.5294118	290.2649905	84253.76471	0	0	0	1	0	0	0	0
59533	1	1	52	116	52	52	52	0	116	116	116	0	2821.964289	33.59481296	59533	0	59533	59533	0	0	0	0	0	0	0	0	0	0	0	0	0	0	20	32	16.79740648	16.79740648	52	116	73.33333333	36.95041723	1365.333333	0	0	0	0	0	0	0	0
276	2	2	62	264	31	31	31	0	132	132	132	0	1181159.42	14492.75362	92	153.2873119	269	3	4	4	0	4	4	3	3	0	3	3	0	0	0	0	40	40	7246.376812	7246.376812	31	132	71.4	55.31997831	3060.3	0	0	0	0	0	0	0	0
153	1	1	6	6	6	6	6	0	6	6	6	0	78431.37255	13071.89542	153	0	153	153	0	0	0	0	0	0	0	0	0	0	0	0	0	0	20	20	6535.947712	6535.947712	6	6	6	0	0	0	0	0	0	1	1	0	0
259	4	1	121	6	46	6	30.25	17.28920665	6	6	6	0	490347.4903	19305.01931	64.75	59.60634754	145	2	259	86.33333333	108.6937594	209	2	0	0	0	0	0	1	0	0	0	80	20	15444.01544	3861.003861	6	46	27.5	17.31762108	299.9	0	1	0	0	1	0	0	0
20729286	18	21	1344	23946	709	0	74.66666667	199.7274614	4344	0	1140.285714	980.7201509	1220.013077	1.881396204	545507.5263	2262808.7	10000000	2	20700000	1219369.765	3315170.338	10000000	4	20100000	1005949.4	3085275.458	10000000	2	0	0	0	0	584	680	0.86833671	1.013059495	0	4344	632.25	896.2946445	803344.0897	0	0	0	1	0	0	0	0
23850	1	1	46	110	46	46	46	0	110	110	110	0	6540.880503	83.85744235	23850	0	23850	23850	0	0	0	0	0	0	0	0	0	0	0	0	0	0	32	40	41.92872117	41.92872117	46	110	67.33333333	36.95041723	1365.333333	0	0	0	0	0	0	0	0
103337397	17	19	3027	12321	981	6	178.0588235	383.1288084	2661	6	648.4736842	852.6547672	148.5231915	0.348373397	2952497.057	4525818.208	10200000	3	103000000	6458587.313	4748718.058	10200000	3	100000000	5581956.222	5077818.217	10200000	48	0	0	0	0	340	380	0.16450966	0.183863737	6	2661	414.972973	699.0536256	488675.9715	0	0	0	0	1	0	0	0
51586483	3	2	58	52	46	6	19.33333333	23.09401077	46	6	26	28.28427125	2.132341528	0.096924615	12900000	25700000	51500000	1481	51600000	25800000	36300000	51500000	92719	1481	1481	0	1481	1481	1	0	0	0	60	40	0.058154769	0.038769846	6	46	26	21.9089023	480	0	1	0	0	1	0	0	0
220	2	2	86	406	43	43	43	0	203	203	203	0	2236363.636	18181.81818	73.33333333	120.9559148	213	3	4	4	0	4	4	3	3	0	3	3	0	0	0	0	40	40	9090.909091	9090.909091	43	203	107	87.6356092	7680	0	0	0	0	0	0	0	0
55596875	17	21	2430	3006	336	6	142.9411765	164.0638102	382	6	143.1428571	171.9689756	97.77527964	0.683491653	1502618.243	5444364.512	27200000	1	55600000	3474804.688	7989318.635	27200000	200	36300000	1816695.9	6148905.69	27300000	1	1	0	0	0	340	420	0.305772582	0.377719071	6	382	140.5641026	164.7418706	27139.88394	0	1	0	0	1	0	0	0
171	2	2	88	188	44	44	44	0	94	94	94	0	1614035.088	23391.81287	57	95.26804291	167	1	3	3	0	3	3	1	1	0	1	1	0	0	0	0	40	40	11695.90643	11695.90643	44	94	64	27.38612788	750	0	0	0	0	0	0	0	0
178	2	2	72	104	36	36	36	0	52	52	52	0	988764.0449	22471.91011	59.33333333	62.1476736	126	3	49	49	0	49	49	3	3	0	3	3	0	0	0	0	40	40	11235.95506	11235.95506	36	52	42.4	8.76356092	76.8	0	0	0	0	0	0	0	0
170	2	2	78	110	39	39	39	0	55	55	55	0	1105882.353	23529.41176	56.66666667	94.69072464	166	1	1	1	0	1	1	3	3	0	3	3	0	0	0	0	40	40	11764.70588	11764.70588	39	55	45.4	8.76356092	76.8	0	0	0	0	0	0	0	0
4	2	0	31	0	31	0	15.5	21.92031022	0	0	0	0	7750000	500000	4	0	4	4	4	4	0	4	4	0	0	0	0	0	1	0	0	0	64	0	500000	0	0	31	20.66666667	17.89785834	320.3333333	0	1	0	0	1	0	0	0
319	2	2	90	206	45	45	45	0	103	103	103	0	927899.6865	12539.18495	106.3333333	124.6849363	244	1	1	1	0	1	1	74	74	0	74	74	0	0	0	0	40	40	6269.592476	6269.592476	45	103	68.2	31.76790834	1009.2	0	0	0	0	0	0	0	0
204	2	2	90	122	45	45	45	0	61	61	61	0	1039215.686	19607.84314	68	111.718396	197	3	3	3	0	3	3	4	4	0	4	4	0	0	0	0	64	64	9803.921569	9803.921569	45	61	51.4	8.76356092	76.8	0	0	0	0	0	0	0	0
46879	1	1	49	146	49	49	49	0	146	146	146	0	4159.645044	42.66302609	46879	0	46879	46879	0	0	0	0	0	0	0	0	0	0	0	0	0	0	20	32	21.33151304	21.33151304	49	146	81.33333333	56.00297611	3136.333333	0	0	0	0	0	0	0	0
589700	8	6	347	4993	191	0	43.375	73.17871958	1460	0	832.1666667	697.4784346	9055.451925	23.7408852	45361.53846	89175.35073	328478	1	589700	84242.85714	114471.2373	328478	473	137504	27500.8	38009.48934	78600	49	0	0	0	0	172	132	13.56622011	10.17466508	0	1460	356	581.8005304	338491.8571	0	0	0	1	0	0	0	0
47245	4	2	124	246	31	31	31	0	123	123	123	0	7831.516563	126.9975659	9449	14957.9354	34298	3	34350	11450	19786.96179	34298	3	49	49	0	49	49	0	0	0	0	104	40	84.66504392	42.33252196	31	123	57.28571429	44.89140336	2015.238095	0	0	0	0	0	0	0	0
237	2	2	84	310	42	42	42	0	155	155	155	0	1662447.257	16877.63713	79	82.27393269	167	4	4	4	0	4	4	66	66	0	66	66	0	0	0	0	40	40	8438.818565	8438.818565	42	155	87.2	61.892649	3830.7	0	0	0	0	0	0	0	0
153	2	2	106	138	53	53	53	0	69	69	69	0	1594771.242	26143.79085	51	83.13843876	147	3	3	3	0	3	3	3	3	0	3	3	0	0	0	0	64	64	13071.89542	13071.89542	53	69	59.4	8.76356092	76.8	0	0	0	0	0	0	0	0
139	2	0	12	0	6	6	6	0	0	0	0	0	86330.93525	14388.48921	139	0	139	139	139	139	0	139	139	0	0	0	0	0	0	0	0	0	40	0	14388.48921	0	6	6	6	0	0	0	0	0	0	1	0	0	0
116040663	23	19	3450	5358	1654	0	150	445.5965358	1448	0	282	533.9489156	75.90442671	0.361942089	2830260.073	4545828.578	10200000	1	116000000	5274575.591	5116482.864	10200000	1	113000000	6253396.222	5124710.75	10200000	192	0	0	0	0	744	616	0.198206382	0.163735707	0	1654	204.8372093	481.1769762	231531.2824	0	0	0	1	0	0	0	0
33878	2	1	12	6	6	6	6	0	6	6	6	0	531.3182596	88.55304327	16939	23953.94932	33877	1	1	1	0	1	1	0	0	0	0	0	0	0	0	0	40	20	59.03536218	29.51768109	6	6	6	0	0	1	0	0	0	0	0	0	0
133674	2	2	68	212	34	34	34	0	106	106	106	0	2094.648174	29.92354534	44558	77131.68999	133622	3	49	49	0	49	49	3	3	0	3	3	0	0	0	0	80	80	14.96177267	14.96177267	34	106	62.8	39.43602414	1555.2	0	0	0	0	0	0	0	0
548	1	1	46	98	46	46	46	0	98	98	98	0	262773.7226	3649.635036	548	0	548	548	0	0	0	0	0	0	0	0	0	0	0	0	0	0	32	32	1824.817518	1824.817518	46	98	63.33333333	30.022214	901.3333333	0	0	0	0	0	0	0	0
49006	1	1	41	57	41	41	41	0	57	57	57	0	1999.755132	40.81132922	49006	0	49006	49006	0	0	0	0	0	0	0	0	0	0	0	0	0	0	32	32	20.40566461	20.40566461	41	57	46.33333333	9.237604307	85.33333333	0	0	0	0	0	0	0	0
51	1	1	0	0	0	0	0	0	0	0	0	0	0	39215.68627	51	0	51	51	0	0	0	0	0	0	0	0	0	0	0	0	0	0	32	32	19607.84314	19607.84314	0	0	0	0	0	0	0	0	0	1	1	0	0
74	1	1	6	6	6	6	6	0	6	6	6	0	162162.1622	27027.02703	74	0	74	74	0	0	0	0	0	0	0	0	0	0	0	0	0	0	20	20	13513.51351	13513.51351	6	6	6	0	0	0	0	0	0	1	1	0	0
23736	1	1	56	72	56	56	56	0	72	72	72	0	5392.652511	84.26019548	23736	0	23736	23736	0	0	0	0	0	0	0	0	0	0	0	0	0	0	32	32	42.13009774	42.13009774	56	72	61.33333333	9.237604307	85.33333333	0	0	0	0	0	0	0	0
3	2	0	0	0	0	0	0	0	0	0	0	0	0	666666.6667	3	0	3	3	3	3	0	3	3	0	0	0	0	0	0	0	0	0	64	0	666666.6667	0	0	0	0	0	0	0	0	0	0	1	0	0	0
169	2	2	66	122	33	33	33	0	61	61	61	0	1112426.036	23668.63905	56.33333333	90.64399226	161	4	4	4	0	4	4	4	4	0	4	4	0	0	0	0	64	64	11834.31953	11834.31953	33	61	44.2	15.33623161	235.2	0	0	0	0	0	0	0	0
997	2	2	2944	578	1472	1472	1472	0	289	289	289	0	3532597.793	4012.036108	332.3333333	569.5580158	990	2	5	5	0	5	5	2	2	0	2	2	0	0	0	0	64	64	2006.018054	2006.018054	289	1472	998.8	647.9557855	419846.7	0	0	0	0	0	0	0	0
196	2	2	94	196	47	47	47	0	98	98	98	0	1479591.837	20408.16327	65.33333333	107.0996421	189	3	3	3	0	3	3	4	4	0	4	4	0	0	0	0	64	64	10204.08163	10204.08163	47	98	67.4	27.93385043	780.3	0	0	0	0	0	0	0	0
237	2	0	12	0	6	6	6	0	0	0	0	0	50632.91139	8438.818565	237	0	237	237	237	237	0	237	237	0	0	0	0	0	0	0	0	0	40	0	8438.818565	0	6	6	6	0	0	0	0	0	0	1	0	0	0
1	2	0	124	0	62	62	62	0	0	0	0	0	124000000	2000000	1	0	1	1	1	1	0	1	1	0	0	0	0	0	0	0	0	0	40	0	2000000	0	62	62	62	0	0	0	0	0	0	0	0	0	0
191	2	2	62	190	31	31	31	0	95	95	95	0	1319371.728	20942.40838	63.66666667	69.17610377	139	3	3	3	0	3	3	49	49	0	49	49	0	0	0	0	64	64	10471.20419	10471.20419	31	95	56.6	35.05424368	1228.8	0	0	0	0	0	0	0	0
226	2	2	68	344	34	34	34	0	172	172	172	0	1823008.85	17699.11504	75.33333333	88.23453594	174	4	4	4	0	4	4	48	48	0	48	48	0	0	0	0	40	40	8849.557522	8849.557522	34	172	89.2	75.58571294	5713.2	0	0	0	0	0	0	0	0
246	2	2	64	204	32	32	32	0	102	102	102	0	1089430.894	16260.1626	82	130.7937307	233	4	4	4	0	4	4	9	9	0	9	9	0	0	0	0	40	40	8130.081301	8130.081301	32	102	60	38.34057903	1470	0	0	0	0	0	0	0	0
304	3	0	31	0	31	0	10.33333333	17.89785834	0	0	0	0	101973.6842	9868.421053	152	145.6639969	255	49	304	152	145.6639969	255	49	0	0	0	0	0	0	0	0	0	96	0	9868.421053	0	0	31	7.75	15.5	240.25	0	0	0	0	1	0	0	0
228	2	2	76	176	38	38	38	0	88	88	88	0	1105263.158	17543.85965	76	92.24424101	179	1	1	1	0	1	1	48	48	0	48	48	0	0	0	0	40	40	8771.929825	8771.929825	38	88	58	27.38612788	750	0	0	0	0	0	0	0	0
339	2	2	64	196	32	32	32	0	98	98	98	0	766961.6519	11799.41003	113	193.9896904	337	1	1	1	0	1	1	1	1	0	1	1	0	0	0	0	64	64	5899.705015	5899.705015	32	98	58.4	36.1496888	1306.8	0	0	0	0	0	0	0	0
215069	13	7	1176	4496	693	0	90.46153846	196.5895112	2022	0	642.2857143	837.5541205	26372.93148	92.99341142	11319.42105	21209.76767	53920	1	215069	17922.41667	24783.67409	54198	1	164661	27443.5	29961.43579	58467	49	0	0	0	0	428	232	60.44571742	32.547694	0	2022	270.0952381	553.8442836	306743.4905	0	0	0	1	0	0	0	0
33863400	13	8	834	4849	357	0	64.15384615	116.3485039	1448	0	606.125	688.6133971	167.8213056	0.620138557	1693170	7539101.504	33700000	4	33900000	2821950	9731386.642	33700000	4	114338	16334	23162.41928	61104	49	0	0	0	0	428	264	0.383895297	0.23624326	0	1448	258.3181818	488.2595315	238397.3701	0	0	0	1	0	0	0	0
211	1	1	0	0	0	0	0	0	0	0	0	0	0	9478.672986	211	0	211	211	0	0	0	0	0	0	0	0	0	0	0	0	0	0	32	32	4739.336493	4739.336493	0	0	0	0	0	0	0	0	0	1	1	0	0
49	2	0	31	0	31	0	15.5	21.92031022	0	0	0	0	632653.0612	40816.32653	49	0	49	49	49	49	0	49	49	0	0	0	0	0	1	0	0	0	64	0	40816.32653	0	0	31	20.66666667	17.89785834	320.3333333	0	1	0	0	1	0	0	0
167272	2	2	70	416	35	35	35	0	208	208	208	0	2905.447415	23.91314745	55757.33333	96571.07013	167268	1	1	1	0	1	1	3	3	0	3	3	0	0	0	0	64	64	11.95657372	11.95657372	35	208	104.2	94.75600245	8978.7	0	0	0	0	0	0	0	0
1669847	4	5	443	872	437	0	110.75	217.51839	860	0	174.4	383.2737925	787.4972977	5.389715345	208730.875	509801.9	1463339	4	1646026	548675.3333	795086.0995	1463393	23268	1646649	411662.25	706410.7354	1463409	4	0	0	0	0	104	124	2.395429042	2.994286303	0	860	131.5	290.1636511	84194.94444	0	0	0	1	0	0	0	0
5309842	9	7	381	6121	194	0	42.33333333	69.39380376	2636	0	874.4285714	1001.532801	1224.518545	3.013272335	353989.4667	1303498.638	5064776	4	5309842	663730.25	1778791.525	5064776	4	111527	18587.83333	21811.32966	52234	398	0	0	0	0	192	152	1.694965688	1.318306646	0	2636	382.4705882	747.4378835	558663.3897	0	0	0	1	0	0	0	0
196	2	2	88	144	44	44	44	0	72	72	72	0	1183673.469	20408.16327	65.33333333	72.56950691	145	3	3	3	0	3	3	48	48	0	48	48	0	0	0	0	64	64	10204.08163	10204.08163	44	72	55.2	15.33623161	235.2	0	0	0	0	0	0	0	0
688	2	2	78	110	39	39	39	0	55	55	55	0	273255.814	5813.953488	229.3333333	391.1551269	681	3	3	3	0	3	3	4	4	0	4	4	0	0	0	0	64	64	2906.976744	2906.976744	39	55	45.4	8.76356092	76.8	0	0	0	0	0	0	0	0
222	2	2	68	388	34	34	34	0	194	194	194	0	2054054.054	18018.01802	74	86.9655104	171	3	3	3	0	3	3	48	48	0	48	48	0	0	0	0	64	64	9009.009009	9009.009009	34	194	98	87.6356092	7680	0	0	0	0	0	0	0	0
115930807	20	18	1294	5762	842	0	64.7	189.8259868	2021	0	320.1111111	636.1654325	60.86389099	0.327781726	3133265.054	4619389.049	10000000	3	116000000	6101621.421	4880468.084	10000000	3	110000000	6489264	4931830.415	10000000	50	0	0	0	0	412	504	0.172516698	0.155265028	0	2021	180.9230769	464.9918723	216217.4413	0	0	0	1	0	0	0	0
986	1	1	53	112	53	53	53	0	112	112	112	0	167342.7992	2028.397566	986	0	986	986	0	0	0	0	0	0	0	0	0	0	0	0	0	0	40	40	1014.198783	1014.198783	53	112	72.66666667	34.06366588	1160.333333	0	0	0	0	0	0	0	0
48434	1	1	41	143	41	41	41	0	143	143	143	0	3798.984185	41.29330636	48434	0	48434	48434	0	0	0	0	0	0	0	0	0	0	0	0	0	0	20	20	20.64665318	20.64665318	41	143	75	58.88972746	3468	0	0	0	0	0	0	0	0
214	2	0	12	0	6	6	6	0	0	0	0	0	56074.76636	9345.794393	214	0	214	214	214	214	0	214	214	0	0	0	0	0	0	0	0	0	40	0	9345.794393	0	6	6	6	0	0	0	0	0	0	1	0	0	0
998738	2	0	12	0	6	6	6	0	0	0	0	0	12.01516314	2.002527189	998738	0	998738	998738	998738	998738	0	998738	998738	0	0	0	0	0	0	0	0	0	40	0	2.002527189	0	6	6	6	0	0	0	0	0	0	1	0	0	0
48	1	1	6	6	6	6	6	0	6	6	6	0	250000	41666.66667	48	0	48	48	0	0	0	0	0	0	0	0	0	0	0	0	0	0	20	20	20833.33333	20833.33333	6	6	6	0	0	0	0	0	0	1	1	0	0
43	1	1	6	6	6	6	6	0	6	6	6	0	279069.7674	46511.62791	43	0	43	43	0	0	0	0	0	0	0	0	0	0	0	0	0	0	20	20	23255.81395	23255.81395	6	6	6	0	0	0	0	0	0	1	1	0	0
217	2	2	64	204	32	32	32	0	102	102	102	0	1235023.041	18433.17972	72.33333333	40.41451884	119	49	49	49	0	49	49	49	49	0	49	49	0	0	0	0	80	80	9216.589862	9216.589862	32	102	60	38.34057903	1470	0	0	0	0	0	0	0	0
446598	3	4	664	421	664	0	221.3333333	383.3605787	421	0	105.25	210.5	2429.477965	15.67405138	74433	114697.6163	225206	4	220285	110142.5	155114.4791	219825	460	226825	75608.33333	129999.946	225718	4	0	0	0	0	104	136	6.717450593	8.956600791	0	664	135.625	259.39046	67283.41071	0	0	0	1	0	0	0	0
240	2	0	0	0	0	0	0	0	0	0	0	0	0	8333.333333	240	0	240	240	240	240	0	240	240	0	0	0	0	0	0	0	0	0	64	0	8333.333333	0	0	0	0	0	0	0	0	0	0	1	0	0	0
273	4	0	64	0	46	6	16	20	0	0	0	0	234432.2344	14652.01465	91	43.40506883	119	41	273	91	43.40506883	119	41	0	0	0	0	0	0	0	0	0	80	0	14652.01465	0	6	46	14	17.88854382	320	0	0	0	0	1	0	0	0
63154757	7	2	187	92	46	6	26.71428571	20.0890873	46	46	46	0	4.417719476	0.14250708	7894344.625	20500000	58400000	3	63200000	10500000	23500000	58400000	3	58800000	58800000	0	58800000	58800000	1	0	0	0	140	40	0.11083884	0.03166824	6	46	32.5	18.86354509	355.8333333	0	1	0	0	1	0	0	0
85733	1	1	51	112	51	51	51	0	112	112	112	0	1901.25156	23.32824	85733	0	85733	85733	0	0	0	0	0	0	0	0	0	0	0	0	0	0	20	20	11.66412	11.66412	51	112	71.33333333	35.21836642	1240.333333	0	0	0	0	0	0	0	0
118043689	34	44	2044	46702	449	0	60.11764706	109.5961636	2920	0	1061.409091	810.9582709	412.9488024	0.660772301	1533034.922	9381449.495	58800000	1	118000000	3577081.485	14200000	58800000	19	118000000	2740238.349	12500000	59000000	1	0	0	0	0	692	892	0.288028952	0.372743349	0	2920	617.0379747	786.8318565	619104.3703	0	0	0	1	0	0	0	0
48953	2	2	62	94	31	31	31	0	47	47	47	0	3186.730129	81.71102895	16317.66667	28256.09952	48945	4	4	4	0	4	4	4	4	0	4	4	0	0	0	0	64	64	40.85551447	40.85551447	31	47	37.4	8.76356092	76.8	0	0	0	0	0	0	0	0
10765374	13	15	1090	11522	360	0	83.84615385	135.8374311	2920	0	768.1333333	831.7583669	1171.533845	2.600931468	398717.5556	1871049.065	9750438	17	10800000	897114.5	2790560.143	9750563	1075	10700000	767542.2857	2661987.704	9999390	87	0	0	0	0	272	312	1.207575324	1.393356144	0	2920	434.8965517	690.8545094	477279.9532	0	0	0	1	0	0	0	0
4	2	0	12	0	6	6	6	0	0	0	0	0	3000000	500000	4	0	4	4	4	4	0	4	4	0	0	0	0	0	0	0	0	0	40	0	500000	0	6	6	6	0	0	0	0	0	0	1	0	0	0
133088	2	2	84	318	42	42	42	0	159	159	159	0	3020.557826	30.05530176	44362.66667	76828.00048	133076	1	1	1	0	1	1	11	11	0	11	11	0	0	0	0	40	40	15.02765088	15.02765088	42	159	88.8	64.08353923	4106.7	0	0	0	0	0	0	0	0
124	1	1	6	6	6	6	6	0	6	6	6	0	96774.19355	16129.03226	124	0	124	124	0	0	0	0	0	0	0	0	0	0	0	0	0	0	20	20	8064.516129	8064.516129	6	6	6	0	0	0	0	0	0	1	1	0	0
198	2	2	64	96	32	32	32	0	48	48	48	0	808080.8081	20202.0202	66	31.17691454	102	48	48	48	0	48	48	48	48	0	48	48	0	0	0	0	40	40	10101.0101	10101.0101	32	48	38.4	8.76356092	76.8	0	0	0	0	0	0	0	0
196	2	2	66	98	33	33	33	0	49	49	49	0	836734.6939	20408.16327	65.33333333	30.89228598	101	47	47	47	0	47	47	48	48	0	48	48	0	0	0	0	40	40	10204.08163	10204.08163	33	49	39.4	8.76356092	76.8	0	0	0	0	0	0	0	0
189	2	2	66	164	33	33	33	0	82	82	82	0	1216931.217	21164.02116	63	108.2543302	188	0	1	1	0	1	1	0	0	0	0	0	0	0	0	0	40	40	10582.01058	10582.01058	33	82	52.6	26.83840532	720.3	0	0	0	0	0	0	0	0
230242	2	2	64	152	32	32	32	0	76	76	76	0	938.1433448	17.3730249	76747.33333	132886.1153	230191	3	48	48	0	48	48	3	3	0	3	3	0	0	0	0	40	64	8.686512452	8.686512452	32	76	49.6	24.09979253	580.8	0	0	0	0	0	0	0	0
232	2	2	78	110	39	39	39	0	55	55	55	0	810344.8276	17241.37931	77.33333333	49.07477288	134	49	49	49	0	49	49	49	49	0	49	49	0	0	0	0	40	40	8620.689655	8620.689655	39	55	45.4	8.76356092	76.8	0	0	0	0	0	0	0	0
432336	3	5	518	2270	518	0	172.6666667	299.0674394	1460	0	454	662.7820154	6448.688057	18.50412642	61762.28571	104817.5698	215296	2	215217	107608.5	152058.3635	215130	87	217239	54309.75	107407.5708	215416	2	0	0	0	0	104	168	6.939047408	11.56507901	0	1460	309.7777778	523.4934999	274045.4444	0	0	0	1	0	0	0	0
429150	3	4	581	917	581	0	193.6666667	335.4405064	917	0	229.25	458.5	3490.620995	16.31131306	71525	110321.9375	214019	4	214016	107008	151211.9567	213931	85	215271	71757	123322.3936	214156	4	0	0	0	0	104	136	6.99056274	9.32075032	0	917	187.25	358.1598805	128278.5	0	0	0	1	0	0	0	0
180	2	2	64	96	32	32	32	0	48	48	48	0	888888.8889	22222.22222	60	98.72689603	174	3	3	3	0	3	3	3	3	0	3	3	0	0	0	0	64	64	11111.11111	11111.11111	32	48	38.4	8.76356092	76.8	0	0	0	0	0	0	0	0
8452090	4	0	24	0	6	6	6	0	0	0	0	0	2.839534364	0.473255727	2817363.333	4879135.741	8451304	353	8452090	2817363.333	4879135.741	8451304	353	0	0	0	0	0	0	0	0	0	80	0	0.473255727	0	6	6	6	0	0	0	0	0	0	1	0	0	0
6438204	5	0	30	0	6	6	6	0	0	0	0	0	4.659684595	0.776614099	1609551	3218314.002	6437022	248	6438204	1609551	3218314.002	6437022	248	0	0	0	0	0	0	0	0	0	100	0	0.776614099	0	6	6	6	0	0	0	0	0	0	1	0	0	0
1658555	3	6	26	11607	20	0	8.666666667	10.26320288	4380	0	1934.5	2177.344966	7013.936831	5.426410339	207319.375	585957.8976	1657491	2	927	463.5	649.8311319	923	4	1658507	331701.4	741139.0262	1657491	2	0	0	0	0	72	132	1.808803446	3.617606893	0	4380	1163.3	1903.962654	3625073.789	0	0	0	1	0	0	0	0
6996959	4	0	24	0	6	6	6	0	0	0	0	0	3.430061545	0.571676924	2332319.667	4038954.846	6996103	331	6996959	2332319.667	4038954.846	6996103	331	0	0	0	0	0	0	0	0	0	80	0	0.571676924	0	6	6	6	0	0	0	0	0	0	1	0	0	0
906939	3	5	26	11607	20	0	8.666666667	10.26320288	10135	0	2321.4	4413.201989	12826.66199	8.820879905	129562.7143	341796.1677	904682	3	2004	1002	1363.301874	1966	38	906879	226719.75	451975.7276	904682	3	0	0	0	0	72	112	3.307829964	5.513049941	0	10135	1292.555556	3350.634907	11200000	0	0	0	1	0	0	0	0
6066574	4	0	24	0	6	6	6	0	0	0	0	0	3.956104384	0.659350731	2022191.333	3501531.817	6065412	373	6066574	2022191.333	3501531.817	6065412	373	0	0	0	0	0	0	0	0	0	80	0	0.659350731	0	6	6	6	0	0	0	0	0	0	1	0	0	0
6110	3	6	26	11601	20	0	8.666666667	10.26320288	5840	0	1933.5	2189.772933	1902945.99	1472.99509	763.75	1861.891953	5370	46	5593	2796.5	3761.100969	5456	137	6024	1204.8	2451.09194	5588	46	0	0	0	0	72	132	490.9983633	981.9967267	0	5840	1162.7	1911.59573	3654198.233	0	0	0	1	0	0	0	0
5010694	4	0	24	0	6	6	6	0	0	0	0	0	4.789755671	0.798292612	1670231.333	2892319.315	5009994	227	5010694	1670231.333	2892319.315	5009994	227	0	0	0	0	0	0	0	0	0	80	0	0.798292612	0	6	6	6	0	0	0	0	0	0	1	0	0	0
4997053	4	0	24	0	6	6	6	0	0	0	0	0	4.802830788	0.800471798	1665684.333	2884366.604	4996264	247	4997053	1665684.333	2884366.604	4996264	247	0	0	0	0	0	0	0	0	0	80	0	0.800471798	0	6	6	6	0	0	0	0	0	0	1	0	0	0
4037927	5	0	30	0	6	6	6	0	0	0	0	0	7.429554819	1.238259136	1009481.75	2017634.888	4035934	1	4037927	1009481.75	2017634.888	4035934	1	0	0	0	0	0	0	0	0	0	100	0	1.238259136	0	6	6	6	0	0	0	0	0	0	1	0	0	0
4036939	4	0	24	0	6	6	6	0	0	0	0	0	5.945098502	0.99084975	1345646.333	2329857.507	4035934	49	4036939	1345646.333	2329857.507	4035934	49	0	0	0	0	0	0	0	0	0	80	0	0.99084975	0	6	6	6	0	0	0	0	0	0	1	0	0	0
844770	3	4	26	11607	20	0	8.666666667	10.26320288	11595	0	2901.75	5795.50069	13770.61212	8.286279106	140795	343590.4241	842145	4	2438	1219	343.6538957	1462	976	844758	281586	485459.6344	842145	183	0	0	0	0	72	92	3.551262474	4.735016632	0	11595	1454.125	4097.537534	16800000	0	0	0	1	0	0	0	0
895225	3	6	26	11607	20	0	8.666666667	10.26320288	5840	0	1934.5	2538.919278	12994.49859	10.05333855	111903.125	316011.3723	893991	3	944	472	661.8519472	940	4	895190	179038	399671.0598	893991	3	0	0	0	0	72	132	3.351112849	6.702225697	0	5840	1163.3	2138.329153	4572451.567	0	0	0	1	0	0	0	0
2073910	5	0	30	0	6	6	6	0	0	0	0	0	14.46543003	2.410905006	518477.5	1035768.398	2072130	244	2073910	518477.5	1035768.398	2072130	244	0	0	0	0	0	0	0	0	0	100	0	2.410905006	0	6	6	6	0	0	0	0	0	0	1	0	0	0
2017972	5	0	30	0	6	6	6	0	0	0	0	0	14.86641044	2.477735073	504493	1006976.997	2014958	4	2017972	504493	1006976.997	2014958	4	0	0	0	0	0	0	0	0	0	100	0	2.477735073	0	6	6	6	0	0	0	0	0	0	1	0	0	0
876794	3	4	26	11601	20	0	8.666666667	10.26320288	8760	0	2900.25	4128.319301	13260.81155	7.983631275	146132.3333	355028.41	870817	22	5702	2851	4000.810168	5680	22	876728	292242.6667	501067.7024	870817	190	0	0	0	0	72	92	3.421556261	4.562075014	0	8760	1453.375	3113.952607	9696700.839	0	0	0	1	0	0	0	0
1138961	4	0	24	0	6	6	6	0	0	0	0	0	21.07183652	3.511972754	379653.6667	656760.3488	1138015	2	1138961	379653.6667	656760.3488	1138015	2	0	0	0	0	0	0	0	0	0	80	0	3.511972754	0	6	6	6	0	0	0	0	0	0	1	0	0	0
85700	4	0	24	0	6	6	6	0	0	0	0	0	280.0466744	46.67444574	28566.66667	49006.10252	85154	215	85700	28566.66667	49006.10252	85154	215	0	0	0	0	0	0	0	0	0	80	0	46.67444574	0	6	6	6	0	0	0	0	0	0	1	0	0	0
994335	3	4	26	11601	20	0	8.666666667	10.26320288	5840	0	2900.25	3345.636997	11693.24222	7.039880925	165722.5	403576.7577	989513	46	4582	2291	2927.422074	4361	221	994289	331429.6667	569921.2551	989513	156	0	0	0	0	72	92	3.017091825	4.0227891	0	5840	1453.375	2681.356423	7189672.268	0	0	0	1	0	0	0	0
30713	4	0	24	0	6	6	6	0	0	0	0	0	781.4280598	130.23801	10237.66667	17138.34558	30027	245	30713	10237.66667	17138.34558	30027	245	0	0	0	0	0	0	0	0	0	80	0	130.23801	0	6	6	6	0	0	0	0	0	0	1	0	0	0
70206	3	6	26	11607	20	0	8.666666667	10.26320288	5840	0	1934.5	2538.919278	165698.0885	128.1941714	8775.75	23947.78635	68037	46	1251	625.5	549.421969	1014	237	70159	14031.8	30194.26654	68037	46	0	0	0	0	72	132	42.73139048	85.46278096	0	5840	1163.3	2138.329153	4572451.567	0	0	0	1	0	0	0	0
12039688	5	0	30	0	6	6	6	0	0	0	0	0	2.491758923	0.415293154	3009922	6019177.352	12000000	1	12000000	3009922	6019177.352	12000000	1	0	0	0	0	0	0	0	0	0	100	0	0.415293154	0	6	6	6	0	0	0	0	0	0	1	0	0	0
12008696	4	0	24	0	6	6	6	0	0	0	0	0	1.998551716	0.333091953	4002898.667	6933220.404	12000000	1	12000000	4002898.667	6933220.404	12000000	1	0	0	0	0	0	0	0	0	0	80	0	0.333091953	0	6	6	6	0	0	0	0	0	0	1	0	0	0
11335601	5	0	30	0	6	6	6	0	0	0	0	0	2.646529284	0.441088214	2833900.25	5666423.855	11300000	0	11300000	2833900.25	5666423.855	11300000	0	0	0	0	0	0	0	0	0	0	100	0	0.441088214	0	6	6	6	0	0	0	0	0	0	1	0	0	0
697617	3	4	26	11601	20	0	8.666666667	10.26320288	8760	0	2900.25	4128.319301	16666.73834	10.03415914	116269.5	281322.1155	690492	45	6894	3447	4459.015362	6600	294	697568	232522.6667	396627.2414	690492	186	0	0	0	0	72	92	4.300353919	5.733805226	0	8760	1453.375	3113.952607	9696700.839	0	0	0	1	0	0	0	0
10052764	4	0	24	0	6	6	6	0	0	0	0	0	2.387403106	0.397900518	3350921.333	5803962.537	10100000	0	10100000	3350921.333	5803962.537	10100000	0	0	0	0	0	0	0	0	0	0	80	0	0.397900518	0	6	6	6	0	0	0	0	0	0	1	0	0	0
386530	3	4	26	11601	20	0	8.666666667	10.26320288	10135	0	2900.25	4871.82583	30080.45947	18.10984917	64421.66667	145372.3542	360460	17	25773	12886.5	17429.47505	25211	562	386513	128837.6667	201000.8757	360460	194	0	0	0	0	72	92	7.76136393	10.34848524	0	10135	1453.375	3544.652026	12600000	0	0	0	1	0	0	0	0
8900773	4	0	24	0	6	6	6	0	0	0	0	0	2.696395021	0.44939917	2966924.333	5137965.645	8899736	2	8900773	2966924.333	5137965.645	8899736	2	0	0	0	0	0	0	0	0	0	80	0	0.44939917	0	6	6	6	0	0	0	0	0	0	1	0	0	0
7934320	4	0	24	0	6	6	6	0	0	0	0	0	3.024833886	0.504138981	2644773.333	4580312.81	7933663	251	7934320	2644773.333	4580312.81	7933663	251	0	0	0	0	0	0	0	0	0	80	0	0.504138981	0	6	6	6	0	0	0	0	0	0	1	0	0	0
964521	3	4	26	11601	20	0	8.666666667	10.26320288	10135	0	2900.25	4871.82583	12054.68829	7.257488432	160753.5	389992.7024	956803	49	7474	3737	4922.877411	7218	256	964342	321447.3333	550245.7582	956803	195	0	0	0	0	72	92	3.110352185	4.147136247	0	10135	1453.375	3544.652026	12600000	0	0	0	1	0	0	0	0
984062	3	6	26	11601	20	0	8.666666667	10.26320288	4380	0	1933.5	1757.789948	11815.31245	9.145765206	123007.75	346369.405	980224	16	3521	1760.5	2096.571606	3243	278	984043	196808.6	437945.1163	980224	16	0	0	0	0	72	132	3.048588402	6.097176804	0	4380	1162.7	1645.241762	2706820.456	0	0	0	1	0	0	0	0
7838149	4	0	24	0	6	6	6	0	0	0	0	0	3.061947406	0.510324568	2612716.333	4524689.73	7837378	313	7838149	2612716.333	4524689.73	7837378	313	0	0	0	0	0	0	0	0	0	80	0	0.510324568	0	6	6	6	0	0	0	0	0	0	1	0	0	0
3106733	4	0	24	0	6	6	6	0	0	0	0	0	7.725156941	1.287526157	1035577.667	1793056.524	3106021	320	3106733	1035577.667	1793056.524	3106021	320	0	0	0	0	0	0	0	0	0	80	0	1.287526157	0	6	6	6	0	0	0	0	0	0	1	0	0	0
2858719	5	0	30	0	6	6	6	0	0	0	0	0	10.49421087	1.749035145	714679.75	1428600.171	2857580	232	2858719	714679.75	1428600.171	2857580	232	0	0	0	0	0	0	0	0	0	100	0	1.749035145	0	6	6	6	0	0	0	0	0	0	1	0	0	0
1156532	4	0	24	0	6	6	6	0	0	0	0	0	20.75169559	3.458615931	385510.6667	667141.2265	1155859	327	1156532	385510.6667	667141.2265	1155859	327	0	0	0	0	0	0	0	0	0	80	0	3.458615931	0	6	6	6	0	0	0	0	0	0	1	0	0	0
1111691	5	0	30	0	6	6	6	0	0	0	0	0	26.98591605	4.497652675	277922.75	553174.3777	1107684	989	1111691	277922.75	553174.3777	1107684	989	0	0	0	0	0	0	0	0	0	100	0	4.497652675	0	6	6	6	0	0	0	0	0	0	1	0	0	0
1054392	4	0	24	0	6	6	6	0	0	0	0	0	22.76193294	3.793655491	351464	608126.5047	1053668	312	1054392	351464	608126.5047	1053668	312	0	0	0	0	0	0	0	0	0	80	0	3.793655491	0	6	6	6	0	0	0	0	0	0	1	0	0	0
61898	3	5	26	11607	20	0	8.666666667	10.26320288	5840	0	2321.4	3173.373883	187938.2209	129.2448867	8842.571429	22654.39966	60208	3	1431	715.5	874.6910883	1334	97	61836	15459	29839.98091	60208	3	0	0	0	0	72	112	48.46683253	80.77805422	0	5840	1292.555556	2554.159212	6523729.278	0	0	0	1	0	0	0	0
1034605	4	0	24	0	6	6	6	0	0	0	0	0	23.19725886	3.86620981	344868.3333	596693.8139	1033871	327	1034605	344868.3333	596693.8139	1033871	327	0	0	0	0	0	0	0	0	0	80	0	3.86620981	0	6	6	6	0	0	0	0	0	0	1	0	0	0
13111	3	4	26	11601	20	0	8.666666667	10.26320288	8675	0	2900.25	4088.041942	886812.6001	533.9028297	2185.166667	4409.234057	11140	145	11460	5730	7855.956339	11285	175	12966	4322	6233.012033	11492	195	0	0	0	0	72	92	228.8154984	305.0873312	0	8675	1453.375	3091.095642	9554872.268	0	0	0	1	0	0	0	0
822364	3	6	26	11607	20	0	8.666666667	10.26320288	5840	0	1934.5	2538.919278	14145.80405	10.94405884	102795.5	290276.092	821192	2	823	411.5	289.2066735	616	207	822362	164472.4	367117.5795	821192	4	0	0	0	0	72	132	3.648019612	7.296039224	0	5840	1163.3	2138.329153	4572451.567	0	0	0	1	0	0	0	0
7617841	4	0	24	0	6	6	6	0	0	0	0	0	3.150498941	0.525083157	2539280.333	4398159.088	7617837	1	7617841	2539280.333	4398159.088	7617837	1	0	0	0	0	0	0	0	0	0	80	0	0.525083157	0	6	6	6	0	0	0	0	0	0	1	0	0	0
6619545	4	0	24	0	6	6	6	0	0	0	0	0	3.625626837	0.604271139	2206515	3821228.841	6618890	296	6619545	2206515	3821228.841	6618890	296	0	0	0	0	0	0	0	0	0	80	0	0.604271139	0	6	6	6	0	0	0	0	0	0	1	0	0	0
6593942	4	0	24	0	6	6	6	0	0	0	0	0	3.639704444	0.606617407	2197980.667	3806340.421	6593164	348	6593942	2197980.667	3806340.421	6593164	348	0	0	0	0	0	0	0	0	0	80	0	0.606617407	0	6	6	6	0	0	0	0	0	0	1	0	0	0
117551	3	6	26	11607	20	0	8.666666667	10.26320288	5755	0	1934.5	2529.124572	98961.3019	76.56251329	14693.875	41079.60603	116359	2	886	443	623.668181	884	2	117397	23479.4	51922.1854	116359	10	0	0	0	0	72	132	25.52083776	51.04167553	0	5755	1163.3	2131.87096	4544873.789	0	0	0	1	0	0	0	0
835656	2	5	20	11607	20	0	10	14.14213562	10135	0	2321.4	4413.201989	13913.61996	8.376652594	139276	340634.9908	834594	6	843	843	0	843	843	835603	208900.75	417128.9743	834594	6	0	0	0	0	52	112	2.393329313	5.983323281	0	10135	1453.375	3544.652026	12600000	0	0	0	1	0	0	0	0
4812703	4	0	24	0	6	6	6	0	0	0	0	0	4.986802635	0.831133772	1604234.333	2777991.836	4811983	273	4812703	1604234.333	2777991.836	4811983	273	0	0	0	0	0	0	0	0	0	80	0	0.831133772	0	6	6	6	0	0	0	0	0	0	1	0	0	0
4744949	4	0	24	0	6	6	6	0	0	0	0	0	5.058010107	0.843001685	1581649.667	2738863.652	4744217	327	4744949	1581649.667	2738863.652	4744217	327	0	0	0	0	0	0	0	0	0	80	0	0.843001685	0	6	6	6	0	0	0	0	0	0	1	0	0	0
4699090	5	0	30	0	6	6	6	0	0	0	0	0	6.384214816	1.064035803	1174772.5	2348297.705	4697219	257	4699090	1174772.5	2348297.705	4697219	257	0	0	0	0	0	0	0	0	0	100	0	1.064035803	0	6	6	6	0	0	0	0	0	0	1	0	0	0
4618574	4	0	24	0	6	6	6	0	0	0	0	0	5.196409108	0.866068185	1539524.667	2665944.313	4617892	337	4618574	1539524.667	2665944.313	4617892	337	0	0	0	0	0	0	0	0	0	80	0	0.866068185	0	6	6	6	0	0	0	0	0	0	1	0	0	0
74320	3	4	26	11601	20	0	8.666666667	10.26320288	8675	0	2900.25	4088.041942	156445.1023	94.18729817	12386.66667	22525.49825	56131	61	17963	8981.5	12181.32852	17595	368	74238	24746	28596.66241	56131	165	0	0	0	0	72	92	40.36598493	53.82131324	0	8675	1453.375	3091.095642	9554872.268	0	0	0	1	0	0	0	0
825477	3	5	26	11607	20	0	8.666666667	10.26320288	10135	0	2321.4	4413.201989	14092.45806	9.691366325	117925.2857	311465.291	824262	5	835	417.5	366.9884194	677	158	825460	206365	411931.5581	824262	5	0	0	0	0	72	112	3.634262372	6.057103953	0	10135	1292.555556	3350.634907	11200000	0	0	0	1	0	0	0	0
68223	3	6	26	11601	20	0	8.666666667	10.26320288	5840	0	1933.5	2201.078258	170426.3958	131.9203201	8527.875	19483.5653	55629	1	12025	6012.5	8501.54483	12024	1	68215	13643	24038.18458	55629	64	0	0	0	0	72	132	43.97344004	87.94688008	0	5840	1162.7	1918.795458	3681776.011	0	0	0	1	0	0	0	0
1564048	4	0	24	0	6	6	6	0	0	0	0	0	15.3447976	2.557466267	521349.3333	903000.0697	1564044	1	1564048	521349.3333	903000.0697	1564044	1	0	0	0	0	0	0	0	0	0	80	0	2.557466267	0	6	6	6	0	0	0	0	0	0	1	0	0	0
30836	3	6	26	11607	20	0	8.666666667	10.26320288	5755	0	1934.5	2529.124572	377253.8591	291.8666494	3854.5	10550.11049	29959	7	720	360	438.4062043	670	50	30829	6165.8	13304.52798	29959	9	0	0	0	0	72	132	97.28888312	194.5777662	0	5755	1163.3	2131.87096	4544873.789	0	0	0	1	0	0	0	0
29429	3	6	26	11607	20	0	8.666666667	10.26320288	5840	0	1934.5	2538.919278	395290.3598	305.820789	3678.625	10051.46943	28549	2	707	353.5	441.9417382	666	41	29415	5883	12674.66489	28549	2	0	0	0	0	72	132	101.940263	203.880526	0	5840	1163.3	2138.329153	4572451.567	0	0	0	1	0	0	0	0
571883	5	0	30	0	6	6	6	0	0	0	0	0	52.45828255	8.743047092	142970.75	284398.545	569568	180	571883	142970.75	284398.545	569568	180	0	0	0	0	0	0	0	0	0	100	0	8.743047092	0	6	6	6	0	0	0	0	0	0	1	0	0	0
676385	3	5	26	11601	20	0	8.666666667	10.26320288	5840	0	2320.2	2436.833027	17189.91403	11.8275834	96626.42857	251408.8793	666722	77	9054	4527	6293.250353	8977	77	676171	169042.75	331811.5039	666722	179	0	0	0	0	72	112	4.435343776	7.392239627	0	5840	1291.888889	2110.95076	4456113.111	0	0	0	1	0	0	0	0
81363729	4	0	24	0	6	6	6	0	0	0	0	0	0.294971731	0.049161955	27100000	47000000	81400000	997	81400000	27100000	47000000	81400000	997	0	0	0	0	0	0	0	0	0	80	0	0.049161955	0	6	6	6	0	0	0	0	0	0	1	0	0	0
947162	3	7	26	11601	20	0	8.666666667	10.26320288	5840	0	1657.285714	1964.895647	12275.61917	10.557856	105240.2222	311924.1394	937000	15	9636	4818	6327.191478	9292	344	947017	157836.1667	381729.5288	937000	15	0	0	0	0	72	152	3.167356799	7.390499197	0	5840	1057	1734.985821	3010175.8	0	0	0	1	0	0	0	0
10073762	4	0	24	0	6	6	6	0	0	0	0	0	2.382426744	0.397071124	3357920.667	5815228.394	10100000	3	10100000	3357920.667	5815228.394	10100000	3	0	0	0	0	0	0	0	0	0	80	0	0.397071124	0	6	6	6	0	0	0	0	0	0	1	0	0	0
402158	3	6	26	11607	20	0	8.666666667	10.26320288	5840	0	1934.5	2538.919278	28926.44185	22.37926387	50269.75	141683.0405	400917	4	861	430.5	388.2016229	705	156	402110	80422	179162.499	400917	4	0	0	0	0	72	132	7.459754624	14.91950925	0	5840	1163.3	2138.329153	4572451.567	0	0	0	1	0	0	0	0
8793763	5	0	30	0	6	6	6	0	0	0	0	0	3.411508816	0.568584803	2198440.75	4396210.192	8792756	1	8793763	2198440.75	4396210.192	8792756	1	0	0	0	0	0	0	0	0	0	100	0	0.568584803	0	6	6	6	0	0	0	0	0	0	1	0	0	0
78095249	8	4	56	11607	20	0	7	5.656854249	11595	0	2901.75	5795.50069	149.3432718	0.153658515	7099568.091	21300000	71100000	1	77200000	11000000	26600000	71100000	1	907773	302591	521889.0264	905216	580	0	0	0	0	172	92	0.10243901	0.051219505	0	11595	897.6153846	3214.167532	10300000	0	0	0	0	1	0	0	0
74131724	8	6	56	11601	20	0	7	5.656854249	7300	0	1933.5	2720.783986	157.2471187	0.188853021	5702440.308	19900000	72000000	29	73900000	10600000	27100000	72000000	235	297160	59432	120663.4115	274623	191	0	0	0	0	172	132	0.107916012	0.080937009	0	7300	777.5333333	1896.917457	3598295.838	0	0	0	0	1	0	0	0
72394342	8	5	56	11607	20	0	7	5.656854249	10135	0	2321.4	4413.201989	161.1037503	0.179572044	6032861.833	20800000	72100000	4	72100000	10300000	27200000	72100000	49	275096	68774	137050.8512	274350	4	0	0	0	0	172	112	0.110505874	0.069066171	0	10135	833.5	2705.044255	7317264.423	0	0	0	0	1	0	0	0
951989	3	5	26	11601	20	0	8.666666667	10.26320288	5840	0	2320.2	2436.833027	12213.37642	8.403458443	135998.4286	355685.4375	942584	1	8978	4489	6346.990468	8977	1	951792	237948	469775.203	942584	160	0	0	0	0	72	112	3.151296916	5.252161527	0	5840	1291.888889	2110.95076	4456113.111	0	0	0	1	0	0	0	0
72105189	8	5	56	11607	20	0	7	5.656854249	5840	0	2321.4	3173.373883	161.7498014	0.180292156	6008765.75	17900000	62300000	2	71400000	10200000	23200000	62300000	2	739581	184895.25	369122.755	738579	3	0	0	0	0	172	112	0.110949019	0.069343137	0	5840	833.5	2103.115592	4423095.192	0	0	0	0	1	0	0	0
996258	3	5	26	11607	20	0	8.666666667	10.26320288	10135	0	2321.4	4413.201989	11676.69419	8.030048441	142322.5714	376155.9613	995364	6	646	323	388.9087297	598	48	996213	249053.25	497540.5723	995364	6	0	0	0	0	72	112	3.011268165	5.018780276	0	10135	1292.555556	3350.634907	11200000	0	0	0	1	0	0	0	0
207157	3	6	26	11607	20	0	8.666666667	10.26320288	5840	0	1934.5	2538.919278	56155.47628	43.4453096	25894.625	72916.41249	206353	3	654	327	381.8376618	597	57	207107	41421.4	92200.02162	206353	3	0	0	0	0	72	132	14.48176987	28.96353973	0	5840	1163.3	2138.329153	4572451.567	0	0	0	1	0	0	0	0
71345365	8	4	56	11601	20	0	7	5.656854249	8760	0	2900.25	4128.319301	163.3883294	0.16819593	6485942.273	19200000	64000000	1	71100000	10200000	23900000	64000000	212	303851	101283.6667	165495.606	292272	187	0	0	0	0	172	92	0.11213062	0.05606531	0	8760	897.1538462	2488.507044	6192667.308	0	0	0	0	1	0	0	0
71252366	8	4	56	11601	20	0	7	5.656854249	8760	0	2900.25	4128.319301	163.6015848	0.16841546	6477487.818	19200000	64000000	42	71000000	10100000	23900000	64000000	216	300387	100129	166844.9077	292739	182	0	0	0	0	172	92	0.112276973	0.056138487	0	8760	897.1538462	2488.507044	6192667.308	0	0	0	0	1	0	0	0
71399466	8	6	56	11601	20	0	7	5.656854249	4380	0	1933.5	1757.789948	163.2645264	0.196079898	5492266.615	18000000	65100000	14	71100000	10200000	24300000	65100000	118	296016	59203.2	129395.8684	290644	14	0	0	0	0	172	132	0.112045656	0.084034242	0	4380	777.5333333	1434.571657	2057995.838	0	0	0	0	1	0	0	0
130101	3	5	26	11607	20	0	8.666666667	10.26320288	10135	0	2321.4	4413.201989	89415.14669	61.490688	18585.85714	47874.45094	127136	4	2590	1295	1825.749709	2586	4	130000	32500	63102.31825	127136	4	0	0	0	0	72	112	23.059008	38.43168	0	10135	1292.555556	3350.634907	11200000	0	0	0	1	0	0	0	0
71323320	8	5	56	11607	20	0	7	5.656854249	10135	0	2321.4	4413.201989	163.5229543	0.182268576	5943610	18900000	65900000	67	70900000	10100000	24700000	65900000	67	377308	94327	187003.054	374829	155	0	0	0	0	172	112	0.112165278	0.070103299	0	10135	833.5	2705.044255	7317264.423	0	0	0	0	1	0	0	0
13975	3	5	26	11601	20	0	8.666666667	10.26320288	5840	0	2320.2	2436.833027	831985.6887	572.450805	1996.428571	4203.478038	11424	43	11601	5800.5	8068.79548	11506	95	13893	3473.25	5441.080247	11562	188	0	0	0	0	72	112	214.6690519	357.7817531	0	5840	1291.888889	2110.95076	4456113.111	0	0	0	1	0	0	0	0
839479	3	7	26	11607	20	0	8.666666667	10.26320288	4380	0	1658.142857	1942.877285	13857.40441	11.91215027	93275.44444	278546.7255	836063	45	2857	1428.5	1952.321823	2809	48	839422	139903.6667	341048.8159	836063	45	0	0	0	0	72	152	3.573645082	8.338505192	0	4380	1057.545455	1720.253084	2959270.673	0	0	0	1	0	0	0	0
838634	3	4	26	11607	20	0	8.666666667	10.26320288	11595	0	2901.75	5795.50069	13871.36701	8.346906994	139772.3333	341216.0248	836275	35	2133	1066.5	1287.641449	1977	156	838599	279533	482153.7012	836275	187	0	0	0	0	72	92	3.577245855	4.769661139	0	11595	1454.125	4097.537534	16800000	0	0	0	1	0	0	0	0
71868192	8	6	56	11607	20	0	7	5.656854249	5840	0	1934.5	2538.919278	162.2831976	0.19480106	5528322.462	18400000	66600000	3	70500000	10100000	25000000	66600000	49	1356073	271214.6	606001.5492	1355263	3	0	0	0	0	172	132	0.111314892	0.083486169	0	5840	777.9333333	1804.898987	3257660.352	0	0	0	0	1	0	0	0
870372	3	5	26	11607	20	0	8.666666667	10.26320288	7300	0	2321.4	3346.363967	13365.54944	9.191472152	124338.8571	328654.0129	869656	1	475	237.5	334.4615075	474	1	870371	217592.75	434708.8861	869656	3	0	0	0	0	72	112	3.446802057	5.744670095	0	7300	1292.555556	2662.264877	7087654.278	0	0	0	1	0	0	0	0
127734	3	7	26	11607	20	0	8.666666667	10.26320288	5840	0	1658.142857	2137.29708	91072.07165	78.28769161	14192.66667	42203.27293	126734	1	621	310.5	369.8168466	572	49	127665	21277.5	51663.4604	126734	1	0	0	0	0	72	152	23.48630748	54.80138413	0	5840	1057.545455	1853.437529	3435230.673	0	0	0	1	0	0	0	0
917482	3	6	26	11607	20	0	8.666666667	10.26320288	5840	0	1934.5	2538.919278	12679.26782	9.809456752	114685.25	323966.3918	916461	4	691	345.5	465.9833688	675	16	917425	183485	409746.1387	916461	4	0	0	0	0	72	132	3.269818917	6.539637835	0	5840	1163.3	2138.329153	4572451.567	0	0	0	1	0	0	0	0
29654	3	6	26	11601	20	0	8.666666667	10.26320288	4380	0	1933.5	1757.789948	392088.757	303.5003709	3706.75	6511.789325	14683	16	14456	7228	9408.76283	13881	575	29581	5916.2	7897.472931	14683	16	0	0	0	0	72	132	101.1667903	202.3335806	0	4380	1162.7	1645.241762	2706820.456	0	0	0	1	0	0	0	0
28671	3	4	26	11601	20	0	8.666666667	10.26320288	8760	0	2900.25	4128.319301	405531.7219	244.1491402	4778.5	7190.575047	14872	69	13542	6771	9227.743494	13296	246	28575	9525	8114.49561	14872	188	0	0	0	0	72	92	104.6353458	139.5137944	0	8760	1453.375	3113.952607	9696700.839	0	0	0	1	0	0	0	0
857527	3	6	26	11607	20	0	8.666666667	10.26320288	4380	0	1934.5	2177.344966	13565.75361	10.49529636	107190.875	301939.2993	854450	3	2645	1322.5	1866.054796	2642	3	857217	171443.4	381813.5434	854450	15	0	0	0	0	72	132	3.498432119	6.996864239	0	4380	1163.3	1903.962654	3625073.789	0	0	0	1	0	0	0	0
71953346	9	4	62	11601	20	0	6.888888889	5.30199124	8760	0	2900.25	4128.319301	162.0911417	0.180672626	5996112.167	19700000	68600000	49	70600000	8824678.375	24100000	68600000	49	1363507	454502.3333	780448.2187	1355676	182	0	0	0	0	192	92	0.125081049	0.055591577	0	8760	833.5	2402.71381	5773033.654	0	0	0	0	1	0	0	0
71996613	9	6	62	11607	20	0	6.888888889	5.30199124	5840	0	1934.5	2538.919278	162.0770688	0.208343134	5142615.214	18300000	68600000	1	70600000	8821747	24200000	68600000	1	1423265	284653	636074.7601	1422498	3	0	0	0	0	192	132	0.12500588	0.083337254	0	5840	729.6875	1754.344767	3077725.563	0	0	0	0	1	0	0	0
72169038	8	6	56	11607	20	0	7	5.656854249	5840	0	1934.5	2538.919278	161.606699	0.193989007	5551464.462	18900000	68600000	3	70500000	10100000	25800000	68600000	4	1631264	326252.8	729094.7323	1630497	3	0	0	0	0	172	132	0.110850861	0.083138146	0	5840	777.9333333	1804.898987	3257660.352	0	0	0	0	1	0	0	0
918139	3	5	26	11607	20	0	8.666666667	10.26320288	7215	0	2321.4	3327.769794	12670.19482	8.713277619	131162.7143	346688.8314	917379	4	563	281.5	324.5620126	511	52	918094	229523.5	458570.3911	917379	4	0	0	0	0	72	112	3.267479107	5.445798512	0	7215	1292.555556	2650.585648	7025604.278	0	0	0	1	0	0	0	0
564662	3	6	26	11607	20	0	8.666666667	10.26320288	4380	0	1934.5	2177.344966	20601.70509	15.93873857	70582.75	199297.1921	563818	3	499	249.5	323.147799	478	21	564617	112923.4	252057.8382	563818	3	0	0	0	0	72	132	5.312912858	10.62582572	0	4380	1163.3	1903.962654	3625073.789	0	0	0	1	0	0	0	0
71445594	8	6	56	11607	20	0	7	5.656854249	5840	0	1934.5	2538.919278	163.2430966	0.195953301	5495814.923	19500000	70300000	14	71300000	10200000	26500000	70300000	224	182948	36589.6	80188.12332	180025	14	0	0	0	0	172	132	0.111973315	0.083979986	0	5840	777.9333333	1804.898987	3257660.352	0	0	0	0	1	0	0	0
927134	3	5	26	11607	20	0	8.666666667	10.26320288	7215	0	2321.4	3327.769794	12547.26933	8.628741908	132447.7143	350074.9424	926343	4	611	305.5	310.4198769	525	86	927025	231756.25	463057.8841	926343	4	0	0	0	0	72	112	3.235778215	5.392963692	0	7215	1292.555556	2650.585648	7025604.278	0	0	0	1	0	0	0	0
540315	3	6	26	11607	20	0	8.666666667	10.26320288	4380	0	1934.5	2177.344966	21530.03341	16.65695011	67539.375	190737.7418	539591	3	595	297.5	416.4858941	592	3	540255	108051	241238.3226	539591	3	0	0	0	0	72	132	5.552316704	11.10463341	0	4380	1163.3	1903.962654	3625073.789	0	0	0	1	0	0	0	0
72304396	8	6	56	11607	20	0	7	5.656854249	5840	0	1934.5	2538.919278	161.3041619	0.193625848	5561876.615	16800000	60600000	2	71400000	10200000	22600000	60600000	2	898212	179642.4	400702.4932	896440	47	0	0	0	0	172	132	0.110643342	0.082982506	0	5840	777.9333333	1804.898987	3257660.352	0	0	0	0	1	0	0	0
72296510	8	5	56	11607	20	0	7	5.656854249	10135	0	2321.4	4413.201989	161.3217567	0.179815042	6024709.167	17500000	60600000	0	71400000	10200000	22600000	60600000	0	898198	224549.5	448499.7623	897299	5	0	0	0	0	172	112	0.110655411	0.069159632	0	10135	833.5	2705.044255	7317264.423	0	0	0	0	1	0	0	0
868716	3	5	26	11607	20	0	8.666666667	10.26320288	10135	0	2321.4	4413.201989	13391.02768	9.208993503	124102.2857	327990.1604	867914	41	543	271.5	246.7802666	446	97	868665	217166.25	433831.8825	867914	45	0	0	0	0	72	112	3.453372564	5.755620939	0	10135	1292.555556	3350.634907	11200000	0	0	0	1	0	0	0	0
24532	3	4	26	11601	20	0	8.666666667	10.26320288	7300	0	2900.25	3563.297197	473952.3887	285.3415947	4088.666667	9639.659614	23765	18	24003	12001.5	16661.55709	23783	220	24514	8171.333333	13824.07499	24134	188	0	0	0	0	72	92	122.2892549	163.0523398	0	7300	1453.375	2798.956588	7834157.982	0	0	0	1	0	0	0	0
72455465	8	6	56	11607	20	0	7	5.656854249	4380	0	1934.5	2177.344966	160.9678442	0.19322214	5573497.308	17100000	61500000	3	72300000	10300000	22900000	61500000	3	180197	36039.4	80035.98686	179211	3	0	0	0	0	172	132	0.110412651	0.082809489	0	4380	777.9333333	1627.46176	2648631.781	0	0	0	0	1	0	0	0
73212757	8	6	56	11601	20	0	7	5.656854249	4380	0	1933.5	1757.789948	159.2208855	0.191223505	5631750.538	17100000	61700000	2	72400000	10300000	23000000	61700000	2	797649	159529.8	340006.7678	767308	9	0	0	0	0	172	132	0.109270574	0.081952931	0	4380	777.5333333	1434.571657	2057995.838	0	0	0	0	1	0	0	0
98955	3	5	26	11601	20	0	8.666666667	10.26320288	4380	0	2320.2	2207.341206	117497.8526	80.84482846	14136.42857	31535.62153	84767	47	13666	6833	9398.863336	13479	187	98900	24725	40530.19261	84767	47	0	0	0	0	72	112	30.31681067	50.52801779	0	4380	1291.888889	1980.710254	3923213.111	0	0	0	1	0	0	0	0
973225	3	5	26	11607	20	0	8.666666667	10.26320288	5840	0	2321.4	3173.373883	11953.04272	8.22009299	139032.1429	367177.5747	971712	39	1331	665.5	880.3479426	1288	43	973186	243296.5	485610.7245	971712	51	0	0	0	0	72	112	3.082534871	5.137558119	0	5840	1292.555556	2554.159212	6523729.278	0	0	0	1	0	0	0	0
43855	3	6	26	11607	20	0	8.666666667	10.26320288	5840	0	1934.5	2538.919278	265260.5176	205.2217535	5481.875	15220.66472	43149	2	558	279	325.2691193	509	49	43838	8767.6	19221.30956	43149	2	0	0	0	0	72	132	68.40725117	136.8145023	0	5840	1163.3	2138.329153	4572451.567	0	0	0	1	0	0	0	0
855292	3	6	26	11607	20	0	8.666666667	10.26320288	5840	0	1934.5	2538.919278	13601.20286	10.52272206	106911.5	302166.7483	854736	3	415	207.5	266.5792565	396	19	855239	171047.8	382193.3564	854736	3	0	0	0	0	72	132	3.507574022	7.015148043	0	5840	1163.3	2138.329153	4572451.567	0	0	0	1	0	0	0	0
855943	3	4	26	11607	20	0	8.666666667	10.26320288	11595	0	2901.75	5795.50069	13590.85827	8.178114664	142657.1667	349103.2148	855261	5	632	316	379.0092347	584	48	855899	285299.6667	493601.0937	855261	5	0	0	0	0	72	92	3.504906285	4.67320838	0	11595	1454.125	4097.537534	16800000	0	0	0	1	0	0	0	0
896573	3	6	26	11607	20	0	8.666666667	10.26320288	5840	0	1934.5	2538.919278	12974.96132	10.03822332	112071.625	316647.4615	895734	3	499	249.5	348.6036431	496	3	896560	179312	400492.1388	895734	3	0	0	0	0	72	132	3.346074441	6.692148882	0	5840	1163.3	2138.329153	4572451.567	0	0	0	1	0	0	0	0
372163	2	4	20	11601	20	0	10	14.14213562	7300	0	2900.25	3563.297197	31225.56514	16.12196806	74432.6	160347.3365	361152	39	10778	10778	0	10778	10778	372124	124041.3333	205412.118	361152	191	0	0	0	0	52	92	5.373989354	10.74797871	0	7300	1660.142857	2956.488369	8740823.476	0	0	0	1	0	0	0	0
73369212	8	5	56	11607	20	0	7	5.656854249	7215	0	2321.4	3327.769794	158.9631357	0.177186038	6114101	18700000	65200000	3	72800000	10400000	24300000	65200000	3	536911	134227.75	266866.7504	534525	3	0	0	0	0	172	112	0.109037562	0.068148476	0	7215	833.5	2175.302587	4731941.346	0	0	0	0	1	0	0	0
1214185	3	5	26	11607	20	0	8.666666667	10.26320288	7215	0	2321.4	3327.769794	9580.912299	6.588781775	173455	458508.3177	1213254	3	756	378	465.276262	707	49	1214136	303534	606480.09	1213254	3	0	0	0	0	72	112	2.470793166	4.11798861	0	7215	1292.555556	2650.585648	7025604.278	0	0	0	1	0	0	0	0
1201645	3	5	26	11607	20	0	8.666666667	10.26320288	8760	0	2321.4	3802.315321	9680.895772	6.657540289	171663.5714	453830.3525	1200854	2	554	277	369.1097398	538	16	1201598	300399.5	600303.0483	1200854	2	0	0	0	0	72	112	2.496577608	4.16096268	0	8760	1292.555556	2952.520834	8717379.278	0	0	0	1	0	0	0	0
977869	3	6	26	11607	20	0	8.666666667	10.26320288	4380	0	1934.5	2177.344966	11896.2765	9.203686792	122233.625	345518.0036	977347	2	414	207	267.2863633	396	18	977854	195570.8	437026.2194	977347	2	0	0	0	0	72	132	3.067895597	6.135791195	0	4380	1163.3	1903.962654	3625073.789	0	0	0	1	0	0	0	0
1446578	3	6	26	11607	20	0	8.666666667	10.26320288	4380	0	1934.5	2177.344966	8041.73712	6.221579479	180822.25	511190.8493	1445955	3	523	261.5	300.520382	474	49	1446564	289312.8	646582.6856	1445955	3	0	0	0	0	72	132	2.073859826	4.147719653	0	4380	1163.3	1903.962654	3625073.789	0	0	0	1	0	0	0	0
72802714	8	5	56	11607	20	0	7	5.656854249	5840	0	2321.4	3173.373883	160.2000717	0.178564772	6066892.833	19100000	66600000	1	72300000	10300000	24900000	66600000	1	542164	135541	270477.496	541257	7	0	0	0	0	172	112	0.109886013	0.068678758	0	5840	833.5	2103.115592	4423095.192	0	0	0	0	1	0	0	0
908162	3	5	26	11607	20	0	8.666666667	10.26320288	7215	0	2321.4	3327.769794	12809.38863	8.809001037	129737.4286	342905.5281	907374	4	545	272.5	314.6625176	495	50	908111	227027.75	453564.2305	907374	4	0	0	0	0	72	112	3.303375389	5.505625648	0	7215	1292.555556	2650.585648	7025604.278	0	0	0	1	0	0	0	0
952714	3	4	26	11601	20	0	8.666666667	10.26320288	7215	0	2900.25	3540.00286	12204.08223	7.347430604	158785.6667	384236.4291	943073	154	9271	4635.5	6234.56049	9044	227	952539	317513	541770.2026	943073	154	0	0	0	0	72	92	3.14889883	4.198531773	0	7215	1453.375	2786.259804	7763243.696	0	0	0	1	0	0	0	0
696500	3	5	26	11607	20	0	8.666666667	10.26320288	10135	0	2321.4	4413.201989	16702.08184	11.48600144	99500	262866.0398	695624	14	611	305.5	354.2604974	556	55	696478	174119.5	347669.7679	695624	14	0	0	0	0	72	112	4.307250538	7.178750897	0	10135	1292.555556	3350.634907	11200000	0	0	0	1	0	0	0	0
666166	3	4	26	11607	20	0	8.666666667	10.26320288	11595	0	2901.75	5795.50069	17462.61442	10.50789143	111027.6667	271643.7283	665518	3	579	289.5	405.1721856	576	3	666042	222014	384085.8173	665518	4	0	0	0	0	72	92	4.50338204	6.004509387	0	11595	1454.125	4097.537534	16800000	0	0	0	1	0	0	0	0
180927	4	2	136	246	34	34	34	0	123	123	123	0	2111.348776	33.16254622	36185.4	65119.42017	150223	3	30701	10233.66667	17719.16844	30694	3	3	3	0	3	3	0	0	0	0	104	40	22.10836415	11.05418207	34	123	59.42857143	43.42755325	1885.952381	0	0	0	0	0	0	0	0
41462	4	4	168	468	42	42	42	0	117	117	117	0	15339.34687	192.9477594	5923.142857	10283.37797	24366	1	41295	13765	23838.21529	41291	1	17095	5698.333333	9825.661318	17044	3	0	0	0	0	80	104	96.4738797	96.4738797	42	117	75.33333333	39.52847075	1562.5	0	0	0	0	0	0	0	0
236	2	2	78	244	39	39	39	0	122	122	122	0	1364406.78	16949.15254	78.66666667	93.83673765	184	4	4	4	0	4	4	48	48	0	48	48	0	0	0	0	40	40	8474.576271	8474.576271	39	122	72.2	45.46097227	2066.7	0	0	0	0	0	0	0	0
115934374	16	15	515	1956	431	0	32.1875	106.3605307	1460	0	130.4	388.8328322	21.31378223	0.267392654	3864479.133	4860998.545	10200000	72	116000000	7728958.267	4159455.035	10200000	426	110000000	7891658.643	4271023.323	10200000	167	0	0	0	0	332	444	0.138009112	0.129383542	0	1460	77.21875	276.3350858	76361.07964	0	0	0	1	0	0	0	0
10503015	8	12	2842	10854	2499	0	355.25	869.2073154	2920	2	904.5	974.4579379	1304.006516	1.904215123	552790.2632	2287692.834	9998347	3	504665	72095	54108.13814	153874	391	10500000	951843.7273	3000999.515	9998417	3	0	0	0	0	172	244	0.761686049	1.142529074	0	2920	652.1904762	938.8440562	881428.1619	0	0	0	1	0	0	0	0
421920	2	0	12	0	6	6	6	0	0	0	0	0	28.44141069	4.740235116	421920	0	421920	421920	421920	421920	0	421920	421920	0	0	0	0	0	0	0	0	0	40	0	4.740235116	0	6	6	6	0	0	0	0	0	0	1	0	0	0
59436	1	1	54	110	54	54	54	0	110	110	110	0	2759.270476	33.64963995	59436	0	59436	59436	0	0	0	0	0	0	0	0	0	0	0	0	0	0	20	20	16.82481997	16.82481997	54	110	72.66666667	32.33161507	1045.333333	0	0	0	0	0	0	0	0
129592	5	3	11607	26	10135	0	2321.4	4413.201989	20	0	8.666666667	10.26320288	89766.3436	61.73220569	18513.14286	48592.52105	128710	1	129592	32398	64208.6426	128710	3	480	240	337.9970414	479	1	0	0	0	0	112	72	38.58262856	23.14957713	0	10135	1292.555556	3350.634907	11200000	0	0	0	1	1	0	0	0
3	2	0	12	0	6	6	6	0	0	0	0	0	4000000	666666.6667	3	0	3	3	3	3	0	3	3	0	0	0	0	0	0	0	0	0	40	0	666666.6667	0	6	6	6	0	0	0	0	0	0	1	0	0	0
6954203	4	0	24	0	6	6	6	0	0	0	0	0	3.451150333	0.575191722	2318067.667	4014519.072	6953635	224	6954203	2318067.667	4014519.072	6953635	224	0	0	0	0	0	0	0	0	0	80	0	0.575191722	0	6	6	6	0	0	0	0	0	0	1	0	0	0
1217334	3	4	26	11607	20	0	8.666666667	10.26320288	11595	0	2901.75	5795.50069	9556.128392	5.750270673	202889	496583.1587	1216535	6	722	361	486.4894655	705	17	1217286	405762	702150.1119	1216535	6	0	0	0	0	72	92	2.464401717	3.285868956	0	11595	1454.125	4097.537534	16800000	0	0	0	1	0	0	0	0
711159	3	5	26	11601	20	0	8.666666667	10.26320288	7300	0	2320.2	3022.508098	16349.36772	11.24924243	101594.1429	266452.5355	705842	65	4481	2240.5	2962.070306	4335	146	711064	177766	352055.9175	705842	195	0	0	0	0	72	112	4.218465913	7.030776521	0	7300	1291.888889	2460.652985	6054813.111	0	0	0	1	0	0	0	0
5314834	4	0	24	0	6	6	6	0	0	0	0	0	4.515663142	0.752610524	1771611.333	3063312.363	5308819	989	5314834	1771611.333	3063312.363	5308819	989	0	0	0	0	0	0	0	0	0	80	0	0.752610524	0	6	6	6	0	0	0	0	0	0	1	0	0	0
708608	3	5	26	11607	20	0	8.666666667	10.26320288	10220	0	2321.4	4455.182578	16416.69301	11.28973988	101229.7143	266723.515	706100	20	2063	1031.5	1202.788635	1882	181	708588	177147	352636.4979	706100	182	0	0	0	0	72	112	4.233652457	7.056087428	0	10220	1292.555556	3378.299021	11400000	0	0	0	1	0	0	0	0
4906880	4	0	24	0	6	6	6	0	0	0	0	0	4.891091692	0.815181949	1635626.667	2830396.869	4903887	3	4906880	1635626.667	2830396.869	4903887	3	0	0	0	0	0	0	0	0	0	80	0	0.815181949	0	6	6	6	0	0	0	0	0	0	1	0	0	0
4905931	5	0	30	0	6	6	6	0	0	0	0	0	6.115047276	1.019174546	1226482.75	2451633.545	4903933	0	4905931	1226482.75	2451633.545	4903933	0	0	0	0	0	0	0	0	0	0	100	0	1.019174546	0	6	6	6	0	0	0	0	0	0	1	0	0	0
380157	3	5	26	11601	20	0	8.666666667	10.26320288	7300	0	2320.2	3022.508098	30584.7321	21.04393711	54308.14286	137049.6035	364880	89	14833	7416.5	9809.692375	14353	480	380068	95017	180041.6209	364880	158	0	0	0	0	72	112	7.891476416	13.15246069	0	7300	1291.888889	2460.652985	6054813.111	0	0	0	1	0	0	0	0
3900879	4	0	24	0	6	6	6	0	0	0	0	0	6.152459484	1.025409914	1300293	2251622.749	3900243	315	3900879	1300293	2251622.749	3900243	315	0	0	0	0	0	0	0	0	0	80	0	1.025409914	0	6	6	6	0	0	0	0	0	0	1	0	0	0
3331979	4	0	24	0	6	6	6	0	0	0	0	0	7.202926549	1.200487758	1110659.667	1922815.779	3330936	1	3331979	1110659.667	1922815.779	3330936	1	0	0	0	0	0	0	0	0	0	80	0	1.200487758	0	6	6	6	0	0	0	0	0	0	1	0	0	0
568836	3	4	26	11607	20	0	8.666666667	10.26320288	11595	0	2901.75	5795.50069	20450.53407	12.30583156	94806	231847.2318	568062	3	703	351.5	492.8534265	700	3	568680	189560	327792.4874	568062	6	0	0	0	0	72	92	5.27392781	7.031903747	0	11595	1454.125	4097.537534	16800000	0	0	0	1	0	0	0	0
2906928	4	0	24	0	6	6	6	0	0	0	0	0	8.256138439	1.376023073	968976	1677464.431	2905945	3	2906928	968976	1677464.431	2905945	3	0	0	0	0	0	0	0	0	0	80	0	1.376023073	0	6	6	6	0	0	0	0	0	0	1	0	0	0
2906957	4	0	24	0	6	6	6	0	0	0	0	0	8.256056075	1.376009346	968985.6667	1677459.528	2905949	3	2906957	968985.6667	1677459.528	2905949	3	0	0	0	0	0	0	0	0	0	80	0	1.376009346	0	6	6	6	0	0	0	0	0	0	1	0	0	0
346296	3	5	26	11601	20	0	8.666666667	10.26320288	8760	0	2320.2	3668.897	33575.32285	23.10162404	49470.85714	121107.7395	323561	45	22027	11013.5	14193.75442	21050	977	346251	86562.75	158342.5975	323561	187	0	0	0	0	72	112	8.663109017	14.43851503	0	8760	1291.888889	2866.607422	8217438.111	0	0	0	1	0	0	0	0
2039979	5	0	30	0	6	6	6	0	0	0	0	0	14.70603374	2.451005623	509994.75	1017510.789	2036260	4	2039979	509994.75	1017510.789	2036260	4	0	0	0	0	0	0	0	0	0	100	0	2.451005623	0	6	6	6	0	0	0	0	0	0	1	0	0	0
1947680	4	0	24	0	6	6	6	0	0	0	0	0	12.32235275	2.053725458	649226.6667	1123812.012	1946893	327	1947680	649226.6667	1123812.012	1946893	327	0	0	0	0	0	0	0	0	0	80	0	2.053725458	0	6	6	6	0	0	0	0	0	0	1	0	0	0
1945351	4	0	24	0	6	6	6	0	0	0	0	0	12.33710523	2.056184205	648450.3333	1122382.495	1944466	347	1945351	648450.3333	1122382.495	1944466	347	0	0	0	0	0	0	0	0	0	80	0	2.056184205	0	6	6	6	0	0	0	0	0	0	1	0	0	0
1329148	4	0	24	0	6	6	6	0	0	0	0	0	18.05667992	3.009446653	443049.3333	767382.2235	1329146	1	1329148	443049.3333	767382.2235	1329146	1	0	0	0	0	0	0	0	0	0	80	0	3.009446653	0	6	6	6	0	0	0	0	0	0	1	0	0	0
1254969	4	0	24	0	6	6	6	0	0	0	0	0	19.12397836	3.187329727	418323	721973.5153	1251986	983	1254969	418323	721973.5153	1251986	983	0	0	0	0	0	0	0	0	0	80	0	3.187329727	0	6	6	6	0	0	0	0	0	0	1	0	0	0
37424	3	6	26	11601	20	0	8.666666667	10.26320288	5840	0	1933.5	2201.078258	310682.9842	240.4873878	4678	8336.163335	18382	46	18820	9410	12770.34847	18440	380	37366	7473.2	9974.470848	18808	185	0	0	0	0	72	132	80.16246259	160.3249252	0	5840	1162.7	1918.795458	3681776.011	0	0	0	1	0	0	0	0
1219647	3	4	26	11607	20	0	8.666666667	10.26320288	11595	0	2901.75	5795.50069	9538.005669	5.739365571	203274.5	497548.0165	1218890	3	714	357	500.6316011	711	3	1219601	406533.6667	703521.3089	1218890	5	0	0	0	0	72	92	2.459728102	3.279637469	0	11595	1454.125	4097.537534	16800000	0	0	0	1	0	0	0	0
891360	3	6	26	11607	20	0	8.666666667	10.26320288	5840	0	1934.5	2538.919278	13050.84365	10.09693053	111420	314447.4323	889637	17	1332	666	917.824602	1315	17	891306	178261.2	397671.5296	889637	47	0	0	0	0	72	132	3.365643511	6.731287022	0	5840	1163.3	2138.329153	4572451.567	0	0	0	1	0	0	0	0
656576	3	5	26	11601	20	0	8.666666667	10.26320288	7215	0	2320.2	2991.555649	17708.53641	12.18442343	93796.57143	232289.4866	619703	9	36593	18296.5	25185.02223	36105	488	656567	164141.75	304193.7037	619703	66	0	0	0	0	72	112	4.569158787	7.615264646	0	7215	1291.888889	2441.667076	5961738.111	0	0	0	1	0	0	0	0
12213785	5	0	30	0	6	6	6	0	0	0	0	0	2.456241042	0.409373507	3053446.25	6105545.241	12200000	1	12200000	3053446.25	6105545.241	12200000	1	0	0	0	0	0	0	0	0	0	100	0	0.409373507	0	6	6	6	0	0	0	0	0	0	1	0	0	0
682717	3	4	26	11601	20	0	8.666666667	10.26320288	7215	0	2900.25	3540.00286	17030.48262	10.25315028	113786.1667	274585.7916	674243	27	8253	4126.5	5767.870014	8205	48	682690	227563.3333	386857.2805	674243	160	0	0	0	0	72	92	4.394207263	5.858943017	0	7215	1453.375	2786.259804	7763243.696	0	0	0	1	0	0	0	0
676875	3	5	26	11607	20	0	8.666666667	10.26320288	10135	0	2321.4	4413.201989	17186.33426	11.81902124	96696.42857	255198.224	675431	5	1170	585	725.4915575	1098	72	676831	169207.75	337482.5789	675431	5	0	0	0	0	72	112	4.432132964	7.386888273	0	10135	1292.555556	3350.634907	11200000	0	0	0	1	0	0	0	0
676339	3	5	26	11607	20	0	8.666666667	10.26320288	7215	0	2321.4	3327.769794	17199.95446	11.82838784	96619.85714	255193.0216	675343	4	759	379.5	511.2382028	741	18	676262	169065.5	337518.4844	675343	4	0	0	0	0	72	112	4.435645438	7.392742397	0	7215	1292.555556	2650.585648	7025604.278	0	0	0	1	0	0	0	0
675348	3	6	26	11607	20	0	8.666666667	10.26320288	5840	0	1934.5	2375.523332	17225.19353	13.3264628	84418.5	238370.4266	674355	2	726	363	444.0630586	677	49	675289	135057.8	301476.4331	674355	2	0	0	0	0	72	132	4.442154267	8.884308534	0	5840	1163.3	2031.339572	4126340.456	0	0	0	1	0	0	0	0
40313	3	6	26	11607	20	0	8.666666667	10.26320288	5840	0	1934.5	2538.919278	288566.9635	223.2530449	5039.125	13248.67413	37801	14	2022	1011	968.7362902	1696	326	40269	8053.8	16650.72149	37801	14	0	0	0	0	72	132	74.41768164	148.8353633	0	5840	1163.3	2138.329153	4572451.567	0	0	0	1	0	0	0	0
39317	3	5	26	11607	20	0	8.666666667	10.26320288	10135	0	2321.4	4413.201989	295877.1015	203.4743241	5616.714286	14396.98329	38262	4	749	374.5	471.6402231	708	41	39270	9817.5	18966.09883	38262	4	0	0	0	0	72	112	76.30287153	127.1714526	0	10135	1292.555556	3350.634907	11200000	0	0	0	1	0	0	0	0
38667	3	4	26	11607	20	0	8.666666667	10.26320288	11595	0	2901.75	5795.50069	300850.8547	181.0329221	6444.5	15411.97216	37901	5	679	339.5	402.3437585	624	55	38623	12874.33333	21676.65263	37901	5	0	0	0	0	72	92	77.58553806	103.4473841	0	11595	1454.125	4097.537534	16800000	0	0	0	1	0	0	0	0
12106680	4	0	24	0	6	6	6	0	0	0	0	0	1.982376671	0.330396112	4035560	6988931.547	12100000	3	12100000	4035560	6988931.547	12100000	3	0	0	0	0	0	0	0	0	0	80	0	0.330396112	0	6	6	6	0	0	0	0	0	0	1	0	0	0
31595	3	6	26	11601	20	0	8.666666667	10.26320288	4380	0	1933.5	1998.0254	368001.266	284.8551986	3949.375	10542.2519	30033	1	30042	15021	21241.48771	30041	1	31587	6317.4	13468.03201	30405	66	0	0	0	0	72	132	94.95173287	189.9034657	0	4380	1162.7	1791.113375	3208087.122	0	0	0	1	0	0	0	0
10941215	5	0	30	0	6	6	6	0	0	0	0	0	2.741925828	0.456987638	2735303.75	5469514.839	10900000	217	10900000	2735303.75	5469514.839	10900000	217	0	0	0	0	0	0	0	0	0	100	0	0.456987638	0	6	6	6	0	0	0	0	0	0	1	0	0	0
10211774	6	0	36	0	6	6	6	0	0	0	0	0	3.525342414	0.587557069	2042354.8	4565805.516	10200000	310	10200000	2042354.8	4565805.516	10200000	310	0	0	0	0	0	0	0	0	0	120	0	0.587557069	0	6	6	6	0	0	0	0	0	0	1	0	0	0
10165656	4	0	24	0	6	6	6	0	0	0	0	0	2.360890433	0.393481739	3388552	5866624.274	10200000	1	10200000	3388552	5866624.274	10200000	1	0	0	0	0	0	0	0	0	0	80	0	0.393481739	0	6	6	6	0	0	0	0	0	0	1	0	0	0
43002	3	4	26	11601	20	0	8.666666667	10.26320288	8760	0	2900.25	4128.319301	270382.7729	162.7831264	7167	17051.1168	41970	2	42050	21025	29731.01172	42048	2	42924	14308	24110.96848	42148	189	0	0	0	0	72	92	69.76419701	93.01892935	0	8760	1453.375	3113.952607	9696700.839	0	0	0	1	0	0	0	0
1210045	3	4	26	11601	20	0	8.666666667	10.26320288	8675	0	2900.25	4088.041942	9608.733559	5.784908826	201674.1667	484332.1509	1190186	4	19666	9833	13900.3051	19662	4	1209882	403294	681537.3084	1190186	161	0	0	0	0	72	92	2.47924664	3.305662186	0	8675	1453.375	3091.095642	9554872.268	0	0	0	1	0	0	0	0
1209218	3	5	26	11601	20	0	8.666666667	10.26320288	8760	0	2320.2	3668.897	9615.305098	6.615845943	172745.4286	448655.0627	1190083	46	18713	9356.5	13090.66784	18613	100	1208973	302243.25	591956.2082	1190083	178	0	0	0	0	72	112	2.480942229	4.134903715	0	8760	1291.888889	2866.607422	8217438.111	0	0	0	1	0	0	0	0
8156822	5	0	30	0	6	6	6	0	0	0	0	0	3.677902987	0.612983831	2039205.5	4075717.864	8152782	2	8156822	2039205.5	4075717.864	8152782	2	0	0	0	0	0	0	0	0	0	100	0	0.612983831	0	6	6	6	0	0	0	0	0	0	1	0	0	0
704891	3	5	26	11607	20	0	8.666666667	10.26320288	10135	0	2321.4	4413.201989	16503.26079	11.34927244	100698.7143	264744.4384	701079	60	2825	1412.5	1847.670019	2719	106	704809	176202.25	349919.6446	701079	186	0	0	0	0	72	112	4.255977165	7.093295275	0	10135	1292.555556	3350.634907	11200000	0	0	0	1	0	0	0	0
1568475	3	5	26	11607	20	0	8.666666667	10.26320288	10135	0	2321.4	4413.201989	7416.758316	5.100495704	224067.8571	592413.3737	1567535	4	709	354.5	474.4686502	690	19	1568455	392113.75	783614.226	1567535	4	0	0	0	0	72	112	1.912685889	3.187809815	0	10135	1292.555556	3350.634907	11200000	0	0	0	1	0	0	0	0
722125	3	5	26	11601	20	0	8.666666667	10.26320288	8760	0	2320.2	3668.897	16101.09053	11.0784144	103160.7143	264952.6956	703829	4	17969	8984.5	12700.3449	17965	4	722026	180506.5	348981.7907	703829	118	0	0	0	0	72	112	4.154405401	6.924009001	0	8760	1291.888889	2866.607422	8217438.111	0	0	0	1	0	0	0	0
6149842	5	0	30	0	6	6	6	0	0	0	0	0	4.878174106	0.813029018	1537460.5	3074917.667	6149837	1	6149842	1537460.5	3074917.667	6149837	1	0	0	0	0	0	0	0	0	0	100	0	0.813029018	0	6	6	6	0	0	0	0	0	0	1	0	0	0
6153848	4	0	24	0	6	6	6	0	0	0	0	0	3.89999883	0.649999805	2051282.667	3552068.468	6152858	4	6153848	2051282.667	3552068.468	6152858	4	0	0	0	0	0	0	0	0	0	80	0	0.649999805	0	6	6	6	0	0	0	0	0	0	1	0	0	0
37430	3	5	26	11601	20	0	8.666666667	10.26320288	4380	0	2320.2	2207.341206	310633.1819	213.7323003	5347.142857	11117.66826	29949	4	30031	15015.5	21229.46689	30027	4	37352	9338	14301.83345	30294	186	0	0	0	0	72	112	80.14961261	133.5826877	0	4380	1291.888889	1980.710254	3923213.111	0	0	0	1	0	0	0	0
8958	3	5	26	11601	20	0	8.666666667	10.26320288	5755	0	2320.2	2622.947807	1297945.97	893.0564858	1279.714286	2491.510634	6815	1	6983	3491.5	4936.312439	6982	1	8791	2197.75	3328.975856	7100	50	0	0	0	0	72	112	334.8961822	558.1603036	0	5755	1291.888889	2219.676353	4926963.111	0	0	0	1	0	0	0	0
709393	3	6	26	11607	20	0	8.666666667	10.26320288	5840	0	1934.5	2538.919278	16398.52663	12.68690275	88674.125	250325.5546	708198	3	996	498	370.5239533	760	236	709345	141869	316587.8394	708198	3	0	0	0	0	72	132	4.228967582	8.457935164	0	5840	1163.3	2138.329153	4572451.567	0	0	0	1	0	0	0	0
44688	3	6	26	11601	20	0	8.666666667	10.26320288	5840	0	1933.5	2189.772933	260181.7043	201.396348	5586	13621.30645	39000	11	5327	2663.5	3645.135457	5241	86	44677	8935.4	16962.04518	39000	47	0	0	0	0	72	132	67.132116	134.264232	0	5840	1162.7	1911.59573	3654198.233	0	0	0	1	0	0	0	0
723017	3	5	26	11601	20	0	8.666666667	10.26320288	4380	0	2320.2	2207.341206	16081.22631	11.06474675	103288.1429	268133.5101	711286	2	11318	5659	8000.206122	11316	2	722868	180717	353751.3195	711286	158	0	0	0	0	72	112	4.149280031	6.915466718	0	4380	1291.888889	1980.710254	3923213.111	0	0	0	1	0	0	0	0
2059002	5	0	30	0	6	6	6	0	0	0	0	0	14.57016555	2.428360924	514750.5	1027485.993	2055979	4	2059002	514750.5	1027485.993	2055979	4	0	0	0	0	0	0	0	0	0	100	0	2.428360924	0	6	6	6	0	0	0	0	0	0	1	0	0	0
21132	3	5	26	11601	20	0	8.666666667	10.26320288	7300	0	2320.2	3022.508098	550208.215	378.5727806	3018.857143	5051.930206	11820	3	9017	4508.5	6371.739205	9014	3	20900	5225	6021.546036	11820	65	0	0	0	0	72	112	141.9647927	236.6079879	0	7300	1291.888889	2460.652985	6054813.111	0	0	0	1	0	0	0	0
870023	5	0	30	0	6	6	6	0	0	0	0	0	34.48184703	5.746974505	217505.75	431679.2695	865015	1	870023	217505.75	431679.2695	865015	1	0	0	0	0	0	0	0	0	0	100	0	5.746974505	0	6	6	6	0	0	0	0	0	0	1	0	0	0
1169013	3	4	26	11601	20	0	8.666666667	10.26320288	8760	0	2900.25	4128.319301	9945.997179	5.987957362	194835.5	469912.0916	1153972	47	14605	7302.5	9862.018277	14276	329	1168895	389631.6667	661975.9279	1153972	389	0	0	0	0	72	92	2.566267441	3.421689921	0	8760	1453.375	3113.952607	9696700.839	0	0	0	1	0	0	0	0
1826359	3	6	26	11607	20	0	8.666666667	10.26320288	5840	0	1934.5	2538.919278	6369.503477	4.927837298	228294.875	645343.3048	1825438	2	740	370	343.6538957	613	127	1826335	365267	816260.4709	1825438	2	0	0	0	0	72	132	1.642612433	3.285224865	0	5840	1163.3	2138.329153	4572451.567	0	0	0	1	0	0	0	0
71033	4	0	24	0	6	6	6	0	0	0	0	0	337.8711303	56.31185505	23677.66667	40154.01579	70040	1	71033	23677.66667	40154.01579	70040	1	0	0	0	0	0	0	0	0	0	80	0	56.31185505	0	6	6	6	0	0	0	0	0	0	1	0	0	0
37555	3	4	26	11607	20	0	8.666666667	10.26320288	11595	0	2901.75	5795.50069	309759.0201	186.3932898	6259.166667	14802.42502	36470	5	945	472.5	525.3803384	844	101	37430	12476.66667	20784.26468	36470	5	0	0	0	0	72	92	79.8828385	106.5104513	0	11595	1454.125	4097.537534	16800000	0	0	0	1	0	0	0	0
55717	3	6	26	11601	20	0	8.666666667	10.26320288	4380	0	1933.5	1757.789948	208679.5771	161.5305921	6964.625	12758.86207	28913	2	28998	14499	20501.85401	28996	2	55634	11126.8	15151.30434	29081	16	0	0	0	0	72	132	53.8435307	107.6870614	0	4380	1162.7	1645.241762	2706820.456	0	0	0	1	0	0	0	0
33830	3	4	26	11607	20	0	8.666666667	10.26320288	11595	0	2901.75	5795.50069	343866.3908	206.9169376	5638.333333	12717.71707	31560	50	1979	989.5	1328.653642	1929	50	33733	11244.33333	17617.22102	31560	180	0	0	0	0	72	92	88.67868756	118.2382501	0	11595	1454.125	4097.537534	16800000	0	0	0	1	0	0	0	0
10962462	4	0	24	0	6	6	6	0	0	0	0	0	2.189289231	0.364881538	3654154	6328411.357	11000000	359	11000000	3654154	6328411.357	11000000	359	0	0	0	0	0	0	0	0	0	80	0	0.364881538	0	6	6	6	0	0	0	0	0	0	1	0	0	0
10933720	4	0	24	0	6	6	6	0	0	0	0	0	2.195044322	0.36584072	3644573.333	6312582.721	10900000	1	10900000	3644573.333	6312582.721	10900000	1	0	0	0	0	0	0	0	0	0	80	0	0.36584072	0	6	6	6	0	0	0	0	0	0	1	0	0	0
40215	3	4	26	11601	20	0	8.666666667	10.26320288	8675	0	2900.25	4088.041942	289120.9748	174.0644038	6702.5	14819.66816	36871	55	37124	18562	26030.01483	36968	156	40118	13372.66667	20575.91469	37082	188	0	0	0	0	72	92	74.59903021	99.46537362	0	8675	1453.375	3091.095642	9554872.268	0	0	0	1	0	0	0	0
1840399	3	5	26	11607	20	0	8.666666667	10.26320288	10135	0	2321.4	4413.201989	6320.911933	4.346883475	262914.1429	695122.1819	1839303	5	778	389	446.8914857	705	73	1840348	460087	919477.4061	1839303	5	0	0	0	0	72	112	1.630081303	2.716802172	0	10135	1292.555556	3350.634907	11200000	0	0	0	1	0	0	0	0
1885704	3	5	26	11607	20	0	8.666666667	10.26320288	10220	0	2321.4	4455.182578	6169.048801	4.242447383	269386.2857	712153.7413	1884399	2	1061	530.5	745.9976542	1058	3	1885572	471393	942004.0961	1884399	2	0	0	0	0	72	112	1.590917769	2.651529614	0	10220	1292.555556	3378.299021	11400000	0	0	0	1	0	0	0	0
8856830	4	0	24	0	6	6	6	0	0	0	0	0	2.709773136	0.451628856	2952276.667	5112623.72	8855826	3	8856830	2952276.667	5112623.72	8855826	3	0	0	0	0	0	0	0	0	0	80	0	0.451628856	0	6	6	6	0	0	0	0	0	0	1	0	0	0
56763	3	5	26	11607	20	0	8.666666667	10.26320288	7215	0	2321.4	3327.769794	204939.8376	140.9368779	8109	21033.32617	55806	11	714	357	381.8376618	627	87	56723	14180.75	27751.91768	55806	11	0	0	0	0	72	112	52.85132921	88.08554868	0	7215	1292.555556	2650.585648	7025604.278	0	0	0	1	0	0	0	0
8807773	5	0	30	0	6	6	6	0	0	0	0	0	3.406082332	0.567680389	2201943.25	4403229.191	8806787	1	8807773	2201943.25	4403229.191	8806787	1	0	0	0	0	0	0	0	0	0	100	0	0.567680389	0	6	6	6	0	0	0	0	0	0	1	0	0	0
8781186	5	0	30	0	6	6	6	0	0	0	0	0	3.416395006	0.569399168	2195296.5	4387927.844	8777188	4	8781186	2195296.5	4387927.844	8777188	4	0	0	0	0	0	0	0	0	0	100	0	0.569399168	0	6	6	6	0	0	0	0	0	0	1	0	0	0
16	3	1	18	1375	6	6	6	0	1375	1375	1375	0	87100000	250000	5.333333333	7.571877794	14	0	2	1	1.414213562	2	0	0	0	0	0	0	0	0	0	0	60	20	187500	62500	6	1375	279.8	612.2354122	374832.2	0	0	0	0	1	0	0	0
1771315	3	6	26	11607	20	0	8.666666667	10.26320288	8760	0	1934.5	3414.854477	6567.437186	5.080970917	221414.375	625797.4656	1770184	2	807	403.5	398.1011178	685	122	1771283	354256.6	791527.5493	1770184	2	0	0	0	0	72	132	1.693656972	3.387313945	0	8760	1163.3	2733.082592	7469740.456	0	0	0	1	0	0	0	0
1757561	3	4	26	11607	20	0	8.666666667	10.26320288	11595	0	2901.75	5795.50069	6618.831437	3.982792062	292926.8333	717032.9017	1756564	5	878	439	476.5899705	776	102	1757546	585848.6667	1013869.336	1756564	5	0	0	0	0	72	92	1.706910884	2.275881179	0	11595	1454.125	4097.537534	16800000	0	0	0	1	0	0	0	0
1757200	3	6	26	11607	20	0	8.666666667	10.26320288	4380	0	1934.5	2188.714486	6620.191213	5.121784657	219650	620897.1463	1756292	2	711	355.5	201.5254326	498	213	1757136	351427.2	785343.3628	1756292	2	0	0	0	0	72	132	1.707261552	3.414523105	0	4380	1163.3	1911.191138	3652651.567	0	0	0	1	0	0	0	0
1757646	3	5	26	11607	20	0	8.666666667	10.26320288	7215	0	2321.4	3327.769794	6618.51135	4.551542233	251092.2857	663916.3516	1756713	5	679	339.5	259.5081887	523	156	1757634	439408.5	878203.0597	1756713	5	0	0	0	0	72	112	1.706828337	2.844713896	0	7215	1292.555556	2650.585648	7025604.278	0	0	0	1	0	0	0	0
776596	3	4	26	11607	20	0	8.666666667	10.26320288	11595	0	2901.75	5795.50069	14979.47453	9.013695667	129432.6667	316527.3269	775541	4	1013	506.5	648.4169183	965	48	776515	258838.3333	447477.8962	775541	4	0	0	0	0	72	92	3.863012429	5.150683238	0	11595	1454.125	4097.537534	16800000	0	0	0	1	0	0	0	0
716561	3	6	26	11607	20	0	8.666666667	10.26320288	4380	0	1934.5	2177.344966	16234.48667	12.5599914	89570.125	252982.6612	715670	3	758	379	531.7442995	755	3	716504	143300.8	319964.2728	715670	3	0	0	0	0	72	132	4.186663801	8.373327602	0	4380	1163.3	1903.962654	3625073.789	0	0	0	1	0	0	0	0
6854830	4	0	24	0	6	6	6	0	0	0	0	0	3.501180919	0.583530153	2284943.333	3955041.019	6851831	3	6854830	2284943.333	3955041.019	6851831	3	0	0	0	0	0	0	0	0	0	80	0	0.583530153	0	6	6	6	0	0	0	0	0	0	1	0	0	0
6853831	4	0	24	0	6	6	6	0	0	0	0	0	3.501691244	0.583615207	2284610.333	3956200.374	6852837	4	6853831	2284610.333	3956200.374	6852837	4	0	0	0	0	0	0	0	0	0	80	0	0.583615207	0	6	6	6	0	0	0	0	0	0	1	0	0	0
1824991	3	4	26	11601	20	0	8.666666667	10.26320288	8760	0	2900.25	4128.319301	6370.990323	3.835635354	304165.1667	741543.479	1817825	38	6936	3468	4586.294583	6711	225	1824953	608317.6667	1047469.53	1817825	184	0	0	0	0	72	92	1.643843723	2.191791631	0	8760	1453.375	3113.952607	9696700.839	0	0	0	1	0	0	0	0
4991865	5	0	30	0	6	6	6	0	0	0	0	0	6.009777909	1.001629651	1247966.25	2494603.21	4989871	4	4991865	1247966.25	2494603.21	4989871	4	0	0	0	0	0	0	0	0	0	100	0	1.001629651	0	6	6	6	0	0	0	0	0	0	1	0	0	0
115516	3	4	26	11601	20	0	8.666666667	10.26320288	8760	0	2900.25	4128.319301	100652.7234	60.59766612	19252.66667	35221.85793	87888	34	27032	13516	18407.40373	26532	500	115482	38494	44830.65527	87888	382	0	0	0	0	72	92	25.97042834	34.62723779	0	8760	1453.375	3113.952607	9696700.839	0	0	0	1	0	0	0	0
115334	3	5	26	11601	20	0	8.666666667	10.26320288	7300	0	2320.2	3022.508098	100811.556	69.3637609	16476.28571	32735.67839	87505	73	26797	13398.5	17829.69749	26006	791	115244	28811	41047.20504	87505	196	0	0	0	0	72	112	26.01141034	43.35235056	0	7300	1291.888889	2460.652985	6054813.111	0	0	0	1	0	0	0	0
4841912	4	0	24	0	6	6	6	0	0	0	0	0	4.956719577	0.826119929	1613970.667	2793739.352	4839903	981	4841912	1613970.667	2793739.352	4839903	981	0	0	0	0	0	0	0	0	0	80	0	0.826119929	0	6	6	6	0	0	0	0	0	0	1	0	0	0
3003922	4	0	24	0	6	6	6	0	0	0	0	0	7.989554988	1.331592498	1001307.333	1733428.44	3002898	3	3003922	1001307.333	1733428.44	3002898	3	0	0	0	0	0	0	0	0	0	80	0	1.331592498	0	6	6	6	0	0	0	0	0	0	1	0	0	0
3007935	4	0	24	0	6	6	6	0	0	0	0	0	7.978895821	1.32981597	1002645	1735714.175	3006875	4	3007935	1002645	1735714.175	3006875	4	0	0	0	0	0	0	0	0	0	80	0	1.32981597	0	6	6	6	0	0	0	0	0	0	1	0	0	0
3000912	5	0	30	0	6	6	6	0	0	0	0	0	9.996960924	1.666160154	750228	1499116.074	2998902	3	3000912	750228	1499116.074	2998902	3	0	0	0	0	0	0	0	0	0	100	0	1.666160154	0	6	6	6	0	0	0	0	0	0	1	0	0	0
2999948	5	0	30	0	6	6	6	0	0	0	0	0	10.00017334	1.666695556	749987	1499284.744	2998914	3	2999948	749987	1499284.744	2998914	3	0	0	0	0	0	0	0	0	0	100	0	1.666695556	0	6	6	6	0	0	0	0	0	0	1	0	0	0
48951	3	5	26	11601	20	0	8.666666667	10.26320288	7300	0	2320.2	3022.508098	237523.2375	163.4287349	6993	11881.01251	27898	72	28228	14114	19685.85279	28034	194	48815	12203.75	14240.67195	28164	186	0	0	0	0	72	112	61.28577557	102.1429593	0	7300	1291.888889	2460.652985	6054813.111	0	0	0	1	0	0	0	0
2919449	5	0	30	0	6	6	6	0	0	0	0	0	10.27591165	1.712651942	729862.25	1459072.502	2918471	231	2919449	729862.25	1459072.502	2918471	231	0	0	0	0	0	0	0	0	0	100	0	1.712651942	0	6	6	6	0	0	0	0	0	0	1	0	0	0
113617	3	5	26	11607	20	0	8.666666667	10.26320288	10135	0	2321.4	4413.201989	102387.8469	70.4119982	16231	42371.04947	112318	12	937	468.5	379.7163415	737	200	113599	28399.75	55947.4257	112318	12	0	0	0	0	72	112	26.40449933	44.00749888	0	10135	1292.555556	3350.634907	11200000	0	0	0	1	0	0	0	0
1778408	3	4	26	11607	20	0	8.666666667	10.26320288	11595	0	2901.75	5795.50069	6541.243629	3.936104651	296401.3333	725474.565	1777270	5	982	491	360.6244584	746	236	1778363	592787.6667	1025791.934	1777270	5	0	0	0	0	72	92	1.686901993	2.249202658	0	11595	1454.125	4097.537534	16800000	0	0	0	1	0	0	0	0
858018	5	0	30	0	6	6	6	0	0	0	0	0	34.96430145	5.827383575	214504.5	426997.3654	854997	0	858018	214504.5	426997.3654	854997	0	0	0	0	0	0	0	0	0	0	100	0	5.827383575	0	6	6	6	0	0	0	0	0	0	1	0	0	0
840076	5	0	30	0	6	6	6	0	0	0	0	0	35.71105471	5.951842452	210019	419364.9321	839066	3	840076	210019	419364.9321	839066	3	0	0	0	0	0	0	0	0	0	100	0	5.951842452	0	6	6	6	0	0	0	0	0	0	1	0	0	0
819653	3	5	26	11607	20	0	8.666666667	10.26320288	8675	0	2321.4	3769.536019	14192.59126	9.760227804	117093.2857	309316.9434	818558	4	906	453	407.293506	741	165	819577	204894.25	409109.3796	818558	4	0	0	0	0	72	112	3.660085426	6.100142377	0	8675	1292.555556	2931.429562	8593279.278	0	0	0	1	0	0	0	0
44247689	2	0	12	0	6	6	6	0	0	0	0	0	0.271200604	0.045200101	44200000	0	44200000	44200000	44200000	44200000	0	44200000	44200000	0	0	0	0	0	0	0	0	0	40	0	0.045200101	0	6	6	6	0	0	0	0	0	0	1	0	0	0
820516	3	6	26	11607	20	0	8.666666667	10.26320288	5840	0	1934.5	2538.919278	14177.66381	10.9687075	102564.5	289530.6562	819116	3	1065	532.5	508.4097757	892	173	820472	164094.4	366168.4845	819116	3	0	0	0	0	72	132	3.656235832	7.312471664	0	5840	1163.3	2138.329153	4572451.567	0	0	0	1	0	0	0	0
10884746	5	0	30	0	6	6	6	0	0	0	0	0	2.756150672	0.459358445	2721186.5	5441038.415	10900000	1	10900000	2721186.5	5441038.415	10900000	1	0	0	0	0	0	0	0	0	0	100	0	0.459358445	0	6	6	6	0	0	0	0	0	0	1	0	0	0
319299	3	4	26	11601	20	0	8.666666667	10.26320288	8760	0	2900.25	4128.319301	36414.14474	21.92302513	53216.5	122447.8911	302866	50	16197	8098.5	10183.04476	15299	898	319190	106396.6667	170334.2766	302866	186	0	0	0	0	72	92	9.395582197	12.52744293	0	8760	1453.375	3113.952607	9696700.839	0	0	0	1	0	0	0	0
319260	3	5	26	11601	20	0	8.666666667	10.26320288	7300	0	2320.2	3022.508098	36418.593	25.0579465	45608.57143	113689.1507	303159	49	15475	7737.5	9604.631409	14529	946	319078	79769.5	149095.3253	303159	194	0	0	0	0	72	112	9.396729938	15.66121656	0	7300	1291.888889	2460.652985	6054813.111	0	0	0	1	0	0	0	0
9224750	4	0	24	0	6	6	6	0	0	0	0	0	2.601696523	0.433616087	3074916.667	5325058.017	9223764	3	9224750	3074916.667	5325058.017	9223764	3	0	0	0	0	0	0	0	0	0	80	0	0.433616087	0	6	6	6	0	0	0	0	0	0	1	0	0	0
8962260	5	0	30	0	6	6	6	0	0	0	0	0	3.347369971	0.557894995	2240565	4480450	8961240	274	8962260	2240565	4480450	8961240	274	0	0	0	0	0	0	0	0	0	100	0	0.557894995	0	6	6	6	0	0	0	0	0	0	1	0	0	0
743938	3	4	26	11601	20	0	8.666666667	10.26320288	8760	0	2900.25	4128.319301	15628.99059	9.409386266	123989.6667	300025.9833	736390	2	7025	3512.5	4964.596711	7023	2	743857	247952.3333	423014.2945	736390	187	0	0	0	0	72	92	4.032594114	5.376792152	0	8760	1453.375	3113.952607	9696700.839	0	0	0	1	0	0	0	0
8021778	5	0	30	0	6	6	6	0	0	0	0	0	3.739819277	0.623303213	2005444.5	4009173.183	8019204	1	8021778	2005444.5	4009173.183	8019204	1	0	0	0	0	0	0	0	0	0	100	0	0.623303213	0	6	6	6	0	0	0	0	0	0	1	0	0	0
840337	3	4	26	11607	20	0	8.666666667	10.26320288	11595	0	2901.75	5795.50069	13843.25574	8.32999142	140056.1667	342102.6035	838370	127	1133	566.5	495.6818536	917	216	840210	280070	483502.1133	838370	565	0	0	0	0	72	92	3.569996323	4.759995097	0	11595	1454.125	4097.537534	16800000	0	0	0	1	0	0	0	0
6830898	4	0	24	0	6	6	6	0	0	0	0	0	3.51344728	0.585574547	2276966	3941224.487	6827900	998	6830898	2276966	3941224.487	6827900	998	0	0	0	0	0	0	0	0	0	80	0	0.585574547	0	6	6	6	0	0	0	0	0	0	1	0	0	0
302485	3	6	26	11601	20	0	8.666666667	10.26320288	4380	0	1933.5	1757.789948	38438.26967	29.7535415	37810.625	103962.6983	295038	16	7077	3538.5	4806.204792	6937	140	302429	60485.8	131154.1589	295038	16	0	0	0	0	72	132	9.917847166	19.83569433	0	4380	1162.7	1645.241762	2706820.456	0	0	0	1	0	0	0	0
6227878	5	0	30	0	6	6	6	0	0	0	0	0	4.817050045	0.802841674	1556969.5	3113050.362	6226545	0	6227878	1556969.5	3113050.362	6226545	0	0	0	0	0	0	0	0	0	0	100	0	0.802841674	0	6	6	6	0	0	0	0	0	0	1	0	0	0
5170894	5	0	30	0	6	6	6	0	0	0	0	0	5.801704696	0.966950783	1292723.5	2584095.711	5168867	2	5170894	1292723.5	2584095.711	5168867	2	0	0	0	0	0	0	0	0	0	100	0	0.966950783	0	6	6	6	0	0	0	0	0	0	1	0	0	0
4870954	5	0	30	0	6	6	6	0	0	0	0	0	6.158957773	1.026492962	1217738.5	2434813.712	4869959	1	4870954	1217738.5	2434813.712	4869959	1	0	0	0	0	0	0	0	0	0	100	0	1.026492962	0	6	6	6	0	0	0	0	0	0	1	0	0	0
304631	3	6	26	11601	20	0	8.666666667	10.26320288	4380	0	1933.5	1757.789948	38167.48788	29.54394005	38078.875	103578.6836	294296	15	9821	4910.5	6453.763592	9474	347	304616	60923.2	130526.966	294296	81	0	0	0	0	72	132	9.847980015	19.69596003	0	4380	1162.7	1645.241762	2706820.456	0	0	0	1	0	0	0	0
1636561	3	6	26	11607	20	0	8.666666667	10.26320288	5840	0	1934.5	2538.919278	7108.198228	5.499336719	204570.125	578054.5508	1635182	48	978	489	605.2834047	917	61	1636479	327295.8	731130.7211	1635182	48	0	0	0	0	72	132	1.83311224	3.666224479	0	5840	1163.3	2138.329153	4572451.567	0	0	0	1	0	0	0	0
1636771	3	5	26	11607	20	0	8.666666667	10.26320288	7300	0	2321.4	3346.363967	7107.286236	4.88767213	233824.4286	618085.3036	1635510	4	970	485	550.1290758	874	96	1636723	409180.75	817552.9527	1635510	4	0	0	0	0	72	112	1.832877049	3.054795081	0	7300	1292.555556	2662.264877	7087654.278	0	0	0	1	0	0	0	0
3166999	4	0	24	0	6	6	6	0	0	0	0	0	7.578152061	1.263025344	1055666.333	1828465.993	3166997	1	3166999	1055666.333	1828465.993	3166997	1	0	0	0	0	0	0	0	0	0	80	0	1.263025344	0	6	6	6	0	0	0	0	0	0	1	0	0	0
292292	3	6	26	11607	20	0	8.666666667	10.26320288	4380	0	1934.5	2177.344966	39799.24185	30.79112668	36536.5	102894.6467	291187	3	990	495	483.6610383	837	153	292218	58443.6	130108.1541	291187	3	0	0	0	0	72	132	10.26370889	20.52741779	0	4380	1163.3	1903.962654	3625073.789	0	0	0	1	0	0	0	0
791084	3	6	26	11601	20	0	8.666666667	10.26320288	5840	0	1933.5	2189.772933	14697.55424	11.37679437	98885.5	270755.0965	768709	46	22037	11018.5	15393.00752	21903	134	790892	158178.4	341427.4756	768709	46	0	0	0	0	72	132	3.792264791	7.584529582	0	5840	1162.7	1911.59573	3654198.233	0	0	0	1	0	0	0	0
2075536	4	0	24	0	6	6	6	0	0	0	0	0	11.56327811	1.927213019	691845.3333	1197136.973	2074180	389	2075536	691845.3333	1197136.973	2074180	389	0	0	0	0	0	0	0	0	0	80	0	1.927213019	0	6	6	6	0	0	0	0	0	0	1	0	0	0
1627160	3	6	26	11601	20	0	8.666666667	10.26320288	4380	0	1933.5	1757.789948	7145.5788	5.531109418	203395	572367.0974	1619921	47	6741	3370.5	4418.710276	6495	246	1627042	325408.4	723660.0514	1619921	66	0	0	0	0	72	132	1.843703139	3.687406278	0	4380	1162.7	1645.241762	2706820.456	0	0	0	1	0	0	0	0
257273	3	6	26	11601	20	0	8.666666667	10.26320288	5840	0	1933.5	2189.772933	45193.23831	34.98229507	32159.125	84914.41475	241931	44	14858	7429	10435.48188	14808	50	257168	51433.6	106680.4984	241931	44	0	0	0	0	72	132	11.66076502	23.32153005	0	5840	1162.7	1911.59573	3654198.233	0	0	0	1	0	0	0	0
241906	3	4	26	11607	20	0	8.666666667	10.26320288	11595	0	2901.75	5795.50069	48088.9271	28.93685977	40317.66667	98158.15406	240681	5	1173	586.5	555.0788232	979	194	241828	80609.33333	138627.2955	240681	5	0	0	0	0	72	92	12.40151133	16.53534844	0	11595	1454.125	4097.537534	16800000	0	0	0	1	0	0	0	0
243040	3	6	26	11607	20	0	8.666666667	10.26320288	4380	0	1934.5	2177.344966	47864.54905	37.03094141	30380	85415.83672	241772	3	1133	566.5	590.4341623	984	149	242994	48598.8	107988.2167	241772	3	0	0	0	0	72	132	12.34364714	24.68729427	0	4380	1163.3	1903.962654	3625073.789	0	0	0	1	0	0	0	0
831116	3	6	26	11601	20	0	8.666666667	10.26320288	5755	0	1933.5	2166.985348	13989.62359	10.82881331	103889.5	290112.9159	821847	10	8974	4487	5557.8593	8417	557	831060	166212	366531.2637	821847	10	0	0	0	0	72	132	3.609604435	7.219208871	0	5755	1162.7	1897.114303	3599042.678	0	0	0	1	0	0	0	0
25981	5	0	30	0	6	6	6	0	0	0	0	0	1154.689966	192.4483276	6495.25	11710.27988	24055	242	25981	6495.25	11710.27988	24055	242	0	0	0	0	0	0	0	0	0	100	0	192.4483276	0	6	6	6	0	0	0	0	0	0	1	0	0	0
202137	3	6	26	11607	20	0	8.666666667	10.26320288	4380	0	1934.5	2177.344966	57550.07742	44.5242583	25267.125	70917.70675	200778	33	1015	507.5	624.3752878	949	66	202089	40417.8	89645.036	200778	33	0	0	0	0	72	132	14.84141943	29.68283887	0	4380	1163.3	1903.962654	3625073.789	0	0	0	1	0	0	0	0
202312	3	5	26	11607	20	0	8.666666667	10.26320288	10220	0	2321.4	4455.182578	57500.29657	39.54288426	28901.71429	75895.44154	201015	2	1045	522.5	581.9488809	934	111	202266	50566.5	100300.0683	201015	2	0	0	0	0	72	112	14.8285816	24.71430266	0	10220	1292.555556	3378.299021	11400000	0	0	0	1	0	0	0	0
833602	3	6	26	11607	20	0	8.666666667	10.26320288	5840	0	1934.5	2538.919278	13955.10088	10.7965192	104200.25	294227.1246	832375	3	882	441	463.8620485	769	113	833555	166711	372117.6778	832375	3	0	0	0	0	72	132	3.598839734	7.197679468	0	5840	1163.3	2138.329153	4572451.567	0	0	0	1	0	0	0	0
32272099	5	0	30	0	6	6	6	0	0	0	0	0	0.929595562	0.154932594	8068024.75	16100000	32300000	3	32300000	8068024.75	16100000	32300000	3	0	0	0	0	0	0	0	0	0	100	0	0.154932594	0	6	6	6	0	0	0	0	0	0	1	0	0	0
787521	3	5	26	11601	20	0	8.666666667	10.26320288	5840	0	2320.2	2436.833027	14764.05074	10.15845927	112503	295316.3129	782211	64	4502	2251	2093.036072	3731	771	787456	196864	390236.2178	782211	184	0	0	0	0	72	112	3.809422225	6.349037042	0	5840	1291.888889	2110.95076	4456113.111	0	0	0	1	0	0	0	0
10386820	5	0	30	0	6	6	6	0	0	0	0	0	2.888275719	0.481379286	2596705	5190734.151	10400000	1	10400000	2596705	5190734.151	10400000	1	0	0	0	0	0	0	0	0	0	100	0	0.481379286	0	6	6	6	0	0	0	0	0	0	1	0	0	0
10110733	5	0	30	0	6	6	6	0	0	0	0	0	2.967143925	0.494523988	2527683.25	5054697.189	10100000	1	10100000	2527683.25	5054697.189	10100000	1	0	0	0	0	0	0	0	0	0	100	0	0.494523988	0	6	6	6	0	0	0	0	0	0	1	0	0	0
600893	3	6	26	11601	20	0	8.666666667	10.26320288	7215	0	1933.5	2684.046479	19349.53478	14.97770818	75111.625	207142.092	587647	50	12878	6439	8862.876395	12706	172	600832	120166.4	261388.3119	587647	50	0	0	0	0	72	132	4.992569393	9.985138785	0	7215	1162.7	2234.397361	4992531.567	0	0	0	1	0	0	0	0
9777673	4	0	24	0	6	6	6	0	0	0	0	0	2.454571758	0.409095293	3259224.333	5644283.063	9776681	3	9777673	3259224.333	5644283.063	9776681	3	0	0	0	0	0	0	0	0	0	80	0	0.409095293	0	6	6	6	0	0	0	0	0	0	1	0	0	0
587580	3	6	26	11607	20	0	8.666666667	10.26320288	5840	0	1934.5	2538.919278	19798.15514	15.31706321	73447.5	207159.1878	586140	47	1082	541	357.7960313	794	288	587531	117506.2	261974.6266	586140	47	0	0	0	0	72	132	5.105687736	10.21137547	0	5840	1163.3	2138.329153	4572451.567	0	0	0	1	0	0	0	0
9769765	4	0	24	0	6	6	6	0	0	0	0	0	2.456558576	0.409426429	3256588.333	5639718.243	9768774	1	9769765	3256588.333	5639718.243	9768774	1	0	0	0	0	0	0	0	0	0	80	0	0.409426429	0	6	6	6	0	0	0	0	0	0	1	0	0	0
507743	3	4	26	11601	20	0	8.666666667	10.26320288	8760	0	2900.25	4128.319301	22899.3802	13.78650223	84623.83333	189958.4617	471269	44	36247	18123.5	25377.35527	36068	179	507643	169214.3333	262205.8547	471269	183	0	0	0	0	72	92	5.908500954	7.878001272	0	8760	1453.375	3113.952607	9696700.839	0	0	0	1	0	0	0	0
8393836	5	0	30	0	6	6	6	0	0	0	0	0	3.574051244	0.595675207	2098459	4190346.584	8383976	1	8393836	2098459	4190346.584	8383976	1	0	0	0	0	0	0	0	0	0	100	0	0.595675207	0	6	6	6	0	0	0	0	0	0	1	0	0	0
8378489	4	0	24	0	6	6	6	0	0	0	0	0	2.864478309	0.477413051	2792829.667	4836455.148	8377487	1	8378489	2792829.667	4836455.148	8377487	1	0	0	0	0	0	0	0	0	0	80	0	0.477413051	0	6	6	6	0	0	0	0	0	0	1	0	0	0
834247	3	6	26	11601	20	0	8.666666667	10.26320288	5840	0	1933.5	2189.772933	13937.11934	10.78817185	104280.875	287392.6411	815374	57	18190	9095	12624.68447	18022	168	834190	166838	362626.3257	815374	65	0	0	0	0	72	132	3.596057283	7.192114566	0	5840	1162.7	1911.59573	3654198.233	0	0	0	1	0	0	0	0
7762794	4	0	24	0	6	6	6	0	0	0	0	0	3.091670344	0.515278391	2587598	4480990.403	7761800	4	7762794	2587598	4480990.403	7761800	4	0	0	0	0	0	0	0	0	0	80	0	0.515278391	0	6	6	6	0	0	0	0	0	0	1	0	0	0
7230820	5	0	30	0	6	6	6	0	0	0	0	0	4.14890704	0.691484507	1807705	3614072.031	7228813	3	7230820	1807705	3614072.031	7228813	3	0	0	0	0	0	0	0	0	0	100	0	0.691484507	0	6	6	6	0	0	0	0	0	0	1	0	0	0
494528	3	5	26	11601	20	0	8.666666667	10.26320288	8760	0	2320.2	3668.897	23511.30775	16.17704154	70646.85714	176985.9835	471591	75	22255	11127.5	15442.50499	22047	208	494453	123613.25	232217.1839	471591	191	0	0	0	0	72	112	6.066390578	10.11065096	0	8760	1291.888889	2866.607422	8217438.111	0	0	0	1	0	0	0	0
529193	3	4	26	11601	20	0	8.666666667	10.26320288	8760	0	2900.25	4128.319301	21971.1901	13.2276882	88198.83333	205452.3483	507215	57	21713	10856.5	15071.98104	21514	199	529136	176378.6667	286715.2639	507215	184	0	0	0	0	72	92	5.669009227	7.55867897	0	8760	1453.375	3113.952607	9696700.839	0	0	0	1	0	0	0	0
1028581	3	6	26	11607	20	0	8.666666667	10.26320288	5840	0	1934.5	2538.919278	11309.75587	8.749918577	128572.625	363160.5756	1027349	9	912	456	456.7909806	779	133	1028534	205706.8	459312.1047	1027349	9	0	0	0	0	72	132	2.916639526	5.833279051	0	5840	1163.3	2138.329153	4572451.567	0	0	0	1	0	0	0	0
4327890	4	0	24	0	6	6	6	0	0	0	0	0	5.545427448	0.924237908	1442630	2498702.394	4327883	3	4327890	1442630	2498702.394	4327883	3	0	0	0	0	0	0	0	0	0	80	0	0.924237908	0	6	6	6	0	0	0	0	0	0	1	0	0	0
1402030	3	5	26	11607	20	0	8.666666667	10.26320288	8675	0	2321.4	3769.536019	8297.254695	5.706011997	200290	529378.2872	1400807	4	871	435.5	480.1255044	775	96	1401953	350488.25	700212.6227	1400807	4	0	0	0	0	72	112	2.139754499	3.566257498	0	8675	1292.555556	2931.429562	8593279.278	0	0	0	1	0	0	0	0
4319887	5	0	30	0	6	6	6	0	0	0	0	0	6.944626098	1.157437683	1079971.75	2159283.55	4318897	1	4319887	1079971.75	2159283.55	4318897	1	0	0	0	0	0	0	0	0	0	100	0	1.157437683	0	6	6	6	0	0	0	0	0	0	1	0	0	0
891751	3	4	26	11607	20	0	8.666666667	10.26320288	11595	0	2901.75	5795.50069	13045.12134	7.849724867	148625.1667	362914.1337	889420	48	1259	629.5	548.0077554	1017	242	891703	297234.3333	512847.845	889420	1022	0	0	0	0	72	92	3.3641678	4.485557067	0	11595	1454.125	4097.537534	16800000	0	0	0	1	0	0	0	0
258802	3	7	26	11607	20	0	8.666666667	10.26320288	4380	0	1658.142857	1964.053328	44949.42079	38.63957775	28755.77778	85693.61885	257271	2	1080	540	586.8986284	955	125	258723	43120.5	104912.8126	257271	2	0	0	0	0	72	152	11.59187332	27.04770442	0	4380	1057.545455	1734.62119	3008910.673	0	0	0	1	0	0	0	0
4052919	5	0	30	0	6	6	6	0	0	0	0	0	7.402072432	1.233678739	1013229.75	2025643.512	4051695	161	4052919	1013229.75	2025643.512	4051695	161	0	0	0	0	0	0	0	0	0	100	0	1.233678739	0	6	6	6	0	0	0	0	0	0	1	0	0	0
3764980	4	0	24	0	6	6	6	0	0	0	0	0	6.374535854	1.062422642	1254993.333	2172864.433	3764001	1	3764980	1254993.333	2172864.433	3764001	1	0	0	0	0	0	0	0	0	0	80	0	1.062422642	0	6	6	6	0	0	0	0	0	0	1	0	0	0
3757094	5	0	30	0	6	6	6	0	0	0	0	0	7.984894709	1.330815785	939273.5	1877219.059	3755102	1	3757094	939273.5	1877219.059	3755102	1	0	0	0	0	0	0	0	0	0	100	0	1.330815785	0	6	6	6	0	0	0	0	0	0	1	0	0	0
3752981	4	0	24	0	6	6	6	0	0	0	0	0	6.394916468	1.065819411	1250993.667	2165055.367	3750984	3	3752981	1250993.667	2165055.367	3750984	3	0	0	0	0	0	0	0	0	0	80	0	1.065819411	0	6	6	6	0	0	0	0	0	0	1	0	0	0
3212319	4	0	24	0	6	6	6	0	0	0	0	0	7.471238068	1.245206345	1070773	1853861.615	3211428	321	3212319	1070773	1853861.615	3211428	321	0	0	0	0	0	0	0	0	0	80	0	1.245206345	0	6	6	6	0	0	0	0	0	0	1	0	0	0
1354679	3	6	26	11601	20	0	8.666666667	10.26320288	4380	0	1933.5	1757.789948	8582.845087	6.643640302	169334.875	476106.7709	1347627	13	6520	3260	4348.706704	6335	185	1354609	270921.8	601902.7876	1347627	13	0	0	0	0	72	132	2.214546767	4.429093534	0	4380	1162.7	1645.241762	2706820.456	0	0	0	1	0	0	0	0
117431	3	5	26	11607	20	0	8.666666667	10.26320288	10135	0	2321.4	4413.201989	99062.42815	68.12511177	16775.85714	43839.06177	116192	4	1031	515.5	467.3975824	846	185	117310	29327.5	57911.11104	116192	4	0	0	0	0	72	112	25.54691691	42.57819485	0	10135	1292.555556	3350.634907	11200000	0	0	0	1	0	0	0	0
2049957	5	0	30	0	6	6	6	0	0	0	0	0	14.63445331	2.439075551	512489.25	1024577.178	2049355	1	2049957	512489.25	1024577.178	2049355	1	0	0	0	0	0	0	0	0	0	100	0	2.439075551	0	6	6	6	0	0	0	0	0	0	1	0	0	0
509162	3	5	26	11607	20	0	8.666666667	10.26320288	5840	0	2321.4	3173.373883	22847.34525	15.71209163	72737.42857	191811.7299	507725	12	1195	597.5	569.2209589	1000	195	509065	127266.25	253639.6633	507725	12	0	0	0	0	72	112	5.892034362	9.820057271	0	5840	1292.555556	2554.159212	6523729.278	0	0	0	1	0	0	0	0
848037	3	6	26	11607	20	0	8.666666667	10.26320288	5840	0	1934.5	2538.919278	13717.56185	10.61274449	106004.625	299462.3705	847136	2	753	376.5	437.6990976	686	67	847989	169597.8	378755.4964	847136	2	0	0	0	0	72	132	3.537581497	7.075162994	0	5840	1163.3	2138.329153	4572451.567	0	0	0	1	0	0	0	0
58529	3	5	26	11607	20	0	8.666666667	10.26320288	10135	0	2321.4	4413.201989	198756.1722	136.6843787	8361.285714	21610.86586	57367	6	843	421.5	519.7234842	789	54	58463	14615.75	28503.39035	57367	6	0	0	0	0	72	112	51.25664201	85.42773668	0	10135	1292.555556	3350.634907	11200000	0	0	0	1	0	0	0	0
307074	3	6	26	11607	20	0	8.666666667	10.26320288	5840	0	1934.5	2538.919278	37883.37665	29.30889623	38384.25	108059.5773	305817	4	921	460.5	645.5884912	917	4	307068	61413.6	136626.1823	305817	47	0	0	0	0	72	132	9.769632076	19.53926415	0	5840	1163.3	2138.329153	4572451.567	0	0	0	1	0	0	0	0
21806375	4	0	24	0	6	6	6	0	0	0	0	0	1.100595583	0.183432597	7268791.667	12600000	21800000	4	21800000	7268791.667	12600000	21800000	4	0	0	0	0	0	0	0	0	0	80	0	0.183432597	0	6	6	6	0	0	0	0	0	0	1	0	0	0
262855	3	6	26	11607	20	0	8.666666667	10.26320288	5840	0	1934.5	2538.919278	44256.33905	34.23940956	32856.875	92383.0314	261492	3	1136	568	683.0651506	1051	85	262724	52544.8	116806.0851	261492	3	0	0	0	0	72	132	11.41313652	22.82627304	0	5840	1163.3	2138.329153	4572451.567	0	0	0	1	0	0	0	0
211282	3	5	26	11601	20	0	8.666666667	10.26320288	4380	0	2320.2	2207.341206	55030.71724	37.86408686	30183.14286	71042.44438	190402	5	20427	10213.5	14067.88941	20161	266	211277	52819.25	92222.50204	190402	160	0	0	0	0	72	112	14.19903257	23.66505429	0	4380	1291.888889	1980.710254	3923213.111	0	0	0	1	0	0	0	0
723651	3	6	26	11601	20	0	8.666666667	10.26320288	4380	0	1933.5	1757.789948	16067.13734	12.43693438	90456.375	253251.2795	717202	14	6176	3088	3862.217239	5819	357	723615	144723	320036.3008	717202	14	0	0	0	0	72	132	4.145644793	8.291289586	0	4380	1162.7	1645.241762	2706820.456	0	0	0	1	0	0	0	0
1505547	3	6	26	11607	20	0	8.666666667	10.26320288	4380	0	1934.5	2177.344966	7726.759776	5.977893749	188193.375	531853.7173	1504464	2	972	486	527.5016588	859	113	1505501	301100.2	672700.94	1504464	2	0	0	0	0	72	132	1.99263125	3.985262499	0	4380	1163.3	1903.962654	3625073.789	0	0	0	1	0	0	0	0
1414014	3	6	26	11607	20	0	8.666666667	10.26320288	5840	0	1934.5	2538.919278	8226.934104	6.364859188	176751.75	499581.1757	1413152	3	698	349	369.1097398	610	88	1413963	282792.6	631890.1825	1413152	3	0	0	0	0	72	132	2.121619729	4.243239459	0	5840	1163.3	2138.329153	4572451.567	0	0	0	1	0	0	0	0
9128758	5	0	30	0	6	6	6	0	0	0	0	0	3.28631781	0.547719635	2282189.5	4561144.905	9123906	1	9128758	2282189.5	4561144.905	9123906	1	0	0	0	0	0	0	0	0	0	100	0	0.547719635	0	6	6	6	0	0	0	0	0	0	1	0	0	0
7407827	5	0	30	0	6	6	6	0	0	0	0	0	4.049770601	0.674961767	1851956.75	3703265.528	7406855	1	7407827	1851956.75	3703265.528	7406855	1	0	0	0	0	0	0	0	0	0	100	0	0.674961767	0	6	6	6	0	0	0	0	0	0	1	0	0	0
8050806	5	0	30	0	6	6	6	0	0	0	0	0	3.726334978	0.62105583	2012701.5	4024069.776	8048806	1	8050806	2012701.5	4024069.776	8048806	1	0	0	0	0	0	0	0	0	0	100	0	0.62105583	0	6	6	6	0	0	0	0	0	0	1	0	0	0
8049820	5	0	30	0	6	6	6	0	0	0	0	0	3.726791407	0.621131901	2012455	4017572.511	8038810	5	8049820	2012455	4017572.511	8038810	5	0	0	0	0	0	0	0	0	0	100	0	0.621131901	0	6	6	6	0	0	0	0	0	0	1	0	0	0
390044	3	4	26	11601	20	0	8.666666667	10.26320288	8760	0	2900.25	4128.319301	29809.45739	17.94669319	65007.33333	145090.7948	360222	10	29576	14788	20388.71693	29205	371	390034	130011.3333	199910.7385	360222	189	0	0	0	0	72	92	7.69143994	10.25525325	0	8760	1453.375	3113.952607	9696700.839	0	0	0	1	0	0	0	0
7631822	4	0	24	0	6	6	6	0	0	0	0	0	3.144727432	0.524121239	2543940.667	4403627.141	7628811	1	7631822	2543940.667	4403627.141	7628811	1	0	0	0	0	0	0	0	0	0	80	0	0.524121239	0	6	6	6	0	0	0	0	0	0	1	0	0	0
935719	3	6	26	11607	20	0	8.666666667	10.26320288	5840	0	1934.5	2538.919278	12432.15111	9.618272152	116964.875	330340.6698	934516	2	1090	545	547.3006486	932	158	935668	187133.6	417799.7179	934516	2	0	0	0	0	72	132	3.206090717	6.412181435	0	5840	1163.3	2138.329153	4572451.567	0	0	0	1	0	0	0	0
1537348	3	5	26	11607	20	0	8.666666667	10.26320288	10135	0	2321.4	4413.201989	7566.926942	5.203766486	219621.1429	580612.3221	1536326	5	835	417.5	464.5691552	746	89	1537332	384333	767995.4388	1536326	5	0	0	0	0	72	112	1.951412432	3.252354054	0	10135	1292.555556	3350.634907	11200000	0	0	0	1	0	0	0	0
5628788	4	0	24	0	6	6	6	0	0	0	0	0	4.263795332	0.710632555	1876262.667	3249390.824	5628336	201	5628788	1876262.667	3249390.824	5628336	201	0	0	0	0	0	0	0	0	0	80	0	0.710632555	0	6	6	6	0	0	0	0	0	0	1	0	0	0
384366	3	6	26	11607	20	0	8.666666667	10.26320288	4380	0	1934.5	2177.344966	30265.4241	23.4151824	48045.75	135501.3248	383394	3	843	421.5	393.8584771	700	143	384320	76864	171355.863	383394	3	0	0	0	0	72	132	7.805060801	15.6101216	0	4380	1163.3	1903.962654	3625073.789	0	0	0	1	0	0	0	0
4048940	5	0	30	0	6	6	6	0	0	0	0	0	7.409346644	1.234891107	1012235	2017131.027	4037924	3	4048940	1012235	2017131.027	4037924	3	0	0	0	0	0	0	0	0	0	100	0	1.234891107	0	6	6	6	0	0	0	0	0	0	1	0	0	0
18611	3	4	26	11601	20	0	8.666666667	10.26320288	8760	0	2900.25	4128.319301	624738.0581	376.1216485	3101.833333	7304.129337	18010	1	18020	9010	12740.64998	18019	1	18602	6200.666667	10368.37617	18173	189	0	0	0	0	72	92	161.1949922	214.9266563	0	8760	1453.375	3113.952607	9696700.839	0	0	0	1	0	0	0	0
19802	3	6	26	11601	20	0	8.666666667	10.26320288	4380	0	1933.5	1998.0254	587162.9128	454.4995455	2475.25	6269.18782	17980	2	18036	9018	12750.54948	18034	2	19748	3949.6	8050.235761	18344	173	0	0	0	0	72	132	151.4998485	302.999697	0	4380	1162.7	1791.113375	3208087.122	0	0	0	1	0	0	0	0
3982924	5	0	30	0	6	6	6	0	0	0	0	0	7.532154769	1.255359128	995731	1988797.723	3978927	3	3982924	995731	1988797.723	3978927	3	0	0	0	0	0	0	0	0	0	100	0	1.255359128	0	6	6	6	0	0	0	0	0	0	1	0	0	0
9695	3	6	26	11601	20	0	8.666666667	10.26320288	4380	0	1933.5	1757.789948	1199277.978	928.3135637	1211.875	3048.041687	8748	4	8971	4485.5	6337.79808	8967	4	9476	1895.2	3840.692607	8761	48	0	0	0	0	72	132	309.4378546	618.8757091	0	4380	1162.7	1645.241762	2706820.456	0	0	0	1	0	0	0	0
3634503	4	0	24	0	6	6	6	0	0	0	0	0	6.603378784	1.100563131	1211501	2097733.504	3633755	220	3634503	1211501	2097733.504	3633755	220	0	0	0	0	0	0	0	0	0	80	0	1.100563131	0	6	6	6	0	0	0	0	0	0	1	0	0	0
3630024	5	0	30	0	6	6	6	0	0	0	0	0	8.264408169	1.377401362	907506	1814298.004	3628953	231	3630024	907506	1814298.004	3628953	231	0	0	0	0	0	0	0	0	0	100	0	1.377401362	0	6	6	6	0	0	0	0	0	0	1	0	0	0
3632551	4	0	24	0	6	6	6	0	0	0	0	0	6.606927198	1.101154533	1210850.333	2096613.444	3631811	222	3632551	1210850.333	2096613.444	3631811	222	0	0	0	0	0	0	0	0	0	80	0	1.101154533	0	6	6	6	0	0	0	0	0	0	1	0	0	0
2782995	4	0	24	0	6	6	6	0	0	0	0	0	8.623802774	1.437300462	927665	1604160.341	2779989	3	2782995	927665	1604160.341	2779989	3	0	0	0	0	0	0	0	0	0	80	0	1.437300462	0	6	6	6	0	0	0	0	0	0	1	0	0	0
2776964	5	0	30	0	6	6	6	0	0	0	0	0	10.8031649	1.800527483	694241	1387148.08	2774963	1	2776964	694241	1387148.08	2774963	1	0	0	0	0	0	0	0	0	0	100	0	1.800527483	0	6	6	6	0	0	0	0	0	0	1	0	0	0
42465	3	6	26	11607	20	0	8.666666667	10.26320288	5840	0	1934.5	2538.919278	273943.2474	211.9392441	5308.125	14589.01878	41410	2	865	432.5	423.5569619	732	133	42414	8482.8	18410.82848	41410	2	0	0	0	0	72	132	70.64641469	141.2928294	0	5840	1163.3	2138.329153	4572451.567	0	0	0	1	0	0	0	0
1635768	4	0	24	0	6	6	6	0	0	0	0	0	14.67200728	2.445334546	545256	943807.4807	1635071	249	1635768	545256	943807.4807	1635071	249	0	0	0	0	0	0	0	0	0	80	0	2.445334546	0	6	6	6	0	0	0	0	0	0	1	0	0	0
948788	3	5	26	11607	20	0	8.666666667	10.26320288	10135	0	2321.4	4413.201989	12260.90549	8.431809846	135541.1429	358139.0583	947724	3	822	411	487.903679	756	66	948733	237183.25	473693.9566	947724	3	0	0	0	0	72	112	3.161928692	5.269881154	0	10135	1292.555556	3350.634907	11200000	0	0	0	1	0	0	0	0
725009	5	0	30	0	6	6	6	0	0	0	0	0	41.37879668	6.896466113	181252.25	361843.4652	724017	1	725009	181252.25	361843.4652	724017	1	0	0	0	0	0	0	0	0	0	100	0	6.896466113	0	6	6	6	0	0	0	0	0	0	1	0	0	0
32970	3	6	26	11601	20	0	8.666666667	10.26320288	5840	0	1933.5	2189.772933	352653.9278	272.9754322	4121.25	10499.34466	30079	47	31011	15505.5	20684.99467	30132	879	32917	6583.4	13763.68871	31185	47	0	0	0	0	72	132	90.99181074	181.9836215	0	5840	1162.7	1911.59573	3654198.233	0	0	0	1	0	0	0	0
12096893	4	0	24	0	6	6	6	0	0	0	0	0	1.983980515	0.330663419	4032297.667	6983273.226	12100000	1	12100000	4032297.667	6983273.226	12100000	1	0	0	0	0	0	0	0	0	0	80	0	0.330663419	0	6	6	6	0	0	0	0	0	0	1	0	0	0
1216075	3	5	26	11601	20	0	8.666666667	10.26320288	4380	0	2320.2	2207.341206	9561.087926	6.57854162	173725	452444.7233	1199701	58	15965	7982.5	9911.515752	14991	974	1215795	303948.75	597213.257	1199701	161	0	0	0	0	72	112	2.466953107	4.111588512	0	4380	1291.888889	1980.710254	3923213.111	0	0	0	1	0	0	0	0
10872673	5	0	30	0	6	6	6	0	0	0	0	0	2.759211097	0.459868516	2718168.25	5433690.644	10900000	7	10900000	2718168.25	5433690.644	10900000	7	0	0	0	0	0	0	0	0	0	100	0	0.459868516	0	6	6	6	0	0	0	0	0	0	1	0	0	0
1205263	3	5	26	11601	20	0	8.666666667	10.26320288	5840	0	2320.2	2436.833027	9646.857159	6.637555455	172180.4286	452803.3723	1199033	98	5757	2878.5	3527.755731	5373	384	1205152	301288	598502.3985	1199033	185	0	0	0	0	72	112	2.489083296	4.148472159	0	5840	1291.888889	2110.95076	4456113.111	0	0	0	1	0	0	0	0
752912	3	6	26	11607	20	0	8.666666667	10.26320288	5840	0	1934.5	2538.919278	15450.67684	11.9535882	94114	265694.8807	751675	3	1031	515.5	437.6990976	825	206	752848	150569.6	336028.4369	751675	3	0	0	0	0	72	132	3.984529401	7.969058801	0	5840	1163.3	2138.329153	4572451.567	0	0	0	1	0	0	0	0
711665	3	4	26	11607	20	0	8.666666667	10.26320288	11595	0	2901.75	5795.50069	16346.17411	9.836088609	118610.8333	290038.8556	710650	11	919	459.5	306.1772363	676	243	711601	237200.3333	410019.7019	710650	11	0	0	0	0	72	92	4.215466547	5.620622062	0	11595	1454.125	4097.537534	16800000	0	0	0	1	0	0	0	0
8098102	5	0	30	0	6	6	6	0	0	0	0	0	3.704571763	0.617428627	2024525.5	4048379.671	8097095	192	8098102	2024525.5	4048379.671	8097095	192	0	0	0	0	0	0	0	0	0	100	0	0.617428627	0	6	6	6	0	0	0	0	0	0	1	0	0	0
1196258	3	5	26	11607	20	0	8.666666667	10.26320288	7215	0	2321.4	3327.769794	9724.490871	6.687520585	170894	451725.9176	1195312	4	739	369.5	342.9467889	612	127	1196212	299053	597506.0842	1195312	4	0	0	0	0	72	112	2.507820219	4.179700366	0	7215	1292.555556	2650.585648	7025604.278	0	0	0	1	0	0	0	0
688224	3	5	26	11607	20	0	8.666666667	10.26320288	7215	0	2321.4	3327.769794	16902.92695	11.62412238	98317.71429	259637.5525	687120	3	933	466.5	545.1793283	852	81	688175	172043.75	343384.4372	687120	3	0	0	0	0	72	112	4.359045892	7.265076487	0	7215	1292.555556	2650.585648	7025604.278	0	0	0	1	0	0	0	0
1859661	2	5	20	11607	20	0	10	14.14213562	8675	0	2321.4	3769.536019	6252.214785	3.764126903	309943.5	758727.2866	1858689	4	744	744	0	744	744	1859611	464902.75	929190.8866	1858689	4	0	0	0	0	52	112	1.075464829	2.688662073	0	8675	1453.375	3091.095642	9554872.268	0	0	0	1	0	0	0	0
711151	2	5	20	11607	20	0	10	14.14213562	7300	0	2321.4	3346.363967	16349.55164	9.843197858	118525.1667	289744.3958	709963	2	980	980	0	980	980	711106	177776.5	354791.2595	709963	2	0	0	0	0	52	112	2.812342245	7.030855613	0	7300	1453.375	2798.956588	7834157.982	0	0	0	1	0	0	0	0
769142	3	4	26	11607	20	0	8.666666667	10.26320288	11595	0	2901.75	5795.50069	15124.64538	9.101050261	128190.3333	313515.1432	768150	4	962	481	674.5798693	958	4	769117	256372.3333	443212.7198	768150	4	0	0	0	0	72	92	3.900450112	5.200600149	0	11595	1454.125	4097.537534	16800000	0	0	0	1	0	0	0	0
57897	3	6	26	11601	20	0	8.666666667	10.26320288	7300	0	1933.5	2720.783986	200822.1497	155.4484688	7237.125	14347.74616	39338	55	17861	8930.5	12454.27174	17737	124	57834	11566.8	17301.69946	39338	187	0	0	0	0	72	132	51.81615628	103.6323126	0	7300	1162.7	2258.94725	5102842.678	0	0	0	1	0	0	0	0
4060923	5	0	30	0	6	6	6	0	0	0	0	0	7.387483092	1.231247182	1015230.75	2026457.323	4054915	4	4060923	1015230.75	2026457.323	4054915	4	0	0	0	0	0	0	0	0	0	100	0	1.231247182	0	6	6	6	0	0	0	0	0	0	1	0	0	0
4059894	4	0	24	0	6	6	6	0	0	0	0	0	5.911484389	0.985247398	1353298	2342242.781	4057887	1003	4059894	1353298	2342242.781	4057887	1003	0	0	0	0	0	0	0	0	0	80	0	0.985247398	0	6	6	6	0	0	0	0	0	0	1	0	0	0
2212589	5	0	30	0	6	6	6	0	0	0	0	0	13.55877662	2.259796103	553147.25	1105147.232	2210868	221	2212589	553147.25	1105147.232	2210868	221	0	0	0	0	0	0	0	0	0	100	0	2.259796103	0	6	6	6	0	0	0	0	0	0	1	0	0	0
112487	3	6	26	11607	20	0	8.666666667	10.26320288	4380	0	1934.5	2177.344966	103416.3948	80.00924551	14060.875	39238.45657	111169	15	973	486.5	620.1326471	925	48	112369	22473.8	49583.56577	111169	15	0	0	0	0	72	132	26.6697485	53.33949701	0	4380	1163.3	1903.962654	3625073.789	0	0	0	1	0	0	0	0
31446	3	4	26	11601	20	0	8.666666667	10.26320288	10135	0	2900.25	4871.82583	369744.9596	222.6038288	5241	10024.51852	25129	5	6018	3009	4248.297541	6013	5	31412	10470.66667	13034.44891	25129	184	0	0	0	0	72	92	95.40164091	127.2021879	0	10135	1453.375	3544.652026	12600000	0	0	0	1	0	0	0	0
40623	3	5	26	11601	20	0	8.666666667	10.26320288	5840	0	2320.2	2436.833027	286217.1676	196.9327721	5803.285714	10457.0057	26940	16	13341	6670.5	8809.843387	12900	441	40600	10150	12824.78073	26940	16	0	0	0	0	72	112	73.84978953	123.0829825	0	5840	1291.888889	2110.95076	4456113.111	0	0	0	1	0	0	0	0
36982	3	4	26	11601	20	0	8.666666667	10.26320288	8760	0	2900.25	4128.319301	314396.1927	189.281272	6163.666667	10479.18332	25741	3	11048	5524	7319.969399	10700	348	36971	12323.66667	12823.77676	25741	190	0	0	0	0	72	92	81.12054513	108.1607268	0	8760	1453.375	3113.952607	9696700.839	0	0	0	1	0	0	0	0
34964	3	7	26	11601	20	0	8.666666667	10.26320288	5840	0	1657.285714	1964.895647	332542.0432	286.0084659	3884.888889	9584.162971	29192	11	4902	2451	2525.785422	4237	665	34953	5825.5	11605.81573	29192	54	0	0	0	0	72	152	85.80253976	200.2059261	0	5840	1057	1734.985821	3010175.8	0	0	0	1	0	0	0	0
11364707	5	0	30	0	6	6	6	0	0	0	0	0	2.639751293	0.439958549	2841176.75	5680352.224	11400000	3	11400000	2841176.75	5680352.224	11400000	3	0	0	0	0	0	0	0	0	0	100	0	0.439958549	0	6	6	6	0	0	0	0	0	0	1	0	0	0
11136729	5	0	30	0	6	6	6	0	0	0	0	0	2.693789173	0.448964862	2784182.25	5567031.913	11100000	1	11100000	2784182.25	5567031.913	11100000	1	0	0	0	0	0	0	0	0	0	100	0	0.448964862	0	6	6	6	0	0	0	0	0	0	1	0	0	0
9357779	4	0	24	0	6	6	6	0	0	0	0	0	2.564711135	0.427451856	3119259.667	5402712.761	9357775	1	9357779	3119259.667	5402712.761	9357775	1	0	0	0	0	0	0	0	0	0	80	0	0.427451856	0	6	6	6	0	0	0	0	0	0	1	0	0	0
133149	3	5	26	11607	20	0	8.666666667	10.26320288	10220	0	2321.4	4455.182578	87368.28666	60.08306484	19021.28571	49111.94959	130384	49	2232	1116	1508.965871	2183	49	133082	33270.5	64750.40367	130384	166	0	0	0	0	72	112	22.53114931	37.55191552	0	10220	1292.555556	3378.299021	11400000	0	0	0	1	0	0	0	0
61874	3	5	26	11607	20	0	8.666666667	10.26320288	7215	0	2321.4	3327.769794	188011.1194	129.2950189	8839.142857	22806.14781	60553	3	1085	542.5	662.559054	1011	74	61828	15457	30068.00333	60553	3	0	0	0	0	72	112	48.48563209	80.80938682	0	7215	1292.555556	2650.585648	7025604.278	0	0	0	1	0	0	0	0
9139743	5	0	30	0	6	6	6	0	0	0	0	0	3.282368005	0.547061334	2284935.75	4565874.373	9133746	1	9139743	2284935.75	4565874.373	9133746	1	0	0	0	0	0	0	0	0	0	100	0	0.547061334	0	6	6	6	0	0	0	0	0	0	1	0	0	0
33349	3	5	26	11601	20	0	8.666666667	10.26320288	7300	0	2320.2	3022.508098	348646.1363	239.887253	4764.142857	10709.43267	28952	57	29464	14732	20252.95243	29053	411	33248	8312	14116.296	29420	83	0	0	0	0	72	112	89.95771987	149.9295331	0	7300	1291.888889	2460.652985	6054813.111	0	0	0	1	0	0	0	0
8083765	4	0	24	0	6	6	6	0	0	0	0	0	2.968913619	0.494818936	2694588.333	4664583.38	8080785	3	8083765	2694588.333	4664583.38	8080785	3	0	0	0	0	0	0	0	0	0	80	0	0.494818936	0	6	6	6	0	0	0	0	0	0	1	0	0	0
8078789	4	0	24	0	6	6	6	0	0	0	0	0	2.970742273	0.495123712	2692929.667	4663423.273	8077787	4	8078789	2692929.667	4663423.273	8077787	4	0	0	0	0	0	0	0	0	0	80	0	0.495123712	0	6	6	6	0	0	0	0	0	0	1	0	0	0
732397	3	6	26	11607	20	0	8.666666667	10.26320288	4380	0	1934.5	2177.344966	15883.46211	12.28841735	91549.625	258618.6825	731598	2	674	337	472.3473298	671	3	732350	146470	327096.6222	731598	2	0	0	0	0	72	132	4.096139116	8.192278232	0	4380	1163.3	1903.962654	3625073.789	0	0	0	1	0	0	0	0
731673	3	5	26	11607	20	0	8.666666667	10.26320288	10135	0	2321.4	4413.201989	15899.179	10.93384613	104524.7143	276120.9719	730708	4	712	356	497.803174	708	4	731625	182906.25	365201.2953	730708	4	0	0	0	0	72	112	4.100192299	6.833653832	0	10135	1292.555556	3350.634907	11200000	0	0	0	1	0	0	0	0
7273811	5	0	30	0	6	6	6	0	0	0	0	0	4.124385415	0.687397569	1818452.75	3634803.606	7270658	1	7273811	1818452.75	3634803.606	7270658	1	0	0	0	0	0	0	0	0	0	100	0	0.687397569	0	6	6	6	0	0	0	0	0	0	1	0	0	0
7209830	5	0	30	0	6	6	6	0	0	0	0	0	4.160985765	0.693497628	1802457.5	3602918.427	7206835	3	7209830	1802457.5	3602918.427	7206835	3	0	0	0	0	0	0	0	0	0	100	0	0.693497628	0	6	6	6	0	0	0	0	0	0	1	0	0	0
7212876	5	0	30	0	6	6	6	0	0	0	0	0	4.15922858	0.693204763	1803219	3601737.635	7205824	1	7212876	1803219	3601737.635	7205824	1	0	0	0	0	0	0	0	0	0	100	0	0.693204763	0	6	6	6	0	0	0	0	0	0	1	0	0	0
52798	3	6	26	11601	20	0	8.666666667	10.26320288	5840	0	1933.5	2189.772933	220216.6749	170.4610023	6599.75	12074.28083	28415	16	23855	11927.5	16845.40485	23839	16	52654	10530.8	14316.66442	28415	47	0	0	0	0	72	132	56.8203341	113.6406682	0	5840	1162.7	1911.59573	3654198.233	0	0	0	1	0	0	0	0
1112845	3	6	26	11601	20	0	8.666666667	10.26320288	4380	0	1933.5	1757.789948	10447.9959	8.087379644	139105.625	384315.1431	1090040	16	22524	11262	15830.70662	22456	68	1112809	222561.8	485032.2817	1090040	16	0	0	0	0	72	132	2.695793215	5.391586429	0	4380	1162.7	1645.241762	2706820.456	0	0	0	1	0	0	0	0
1830602	3	6	26	11601	20	0	8.666666667	10.26320288	5840	0	1933.5	2189.772933	6351.462524	4.916415474	228825.25	641971.368	1817587	14	12688	6344	8761.053019	12539	149	1830555	366111	811418.1823	1817587	14	0	0	0	0	72	132	1.638805158	3.277610316	0	5840	1162.7	1911.59573	3654198.233	0	0	0	1	0	0	0	0
102206	3	5	26	11601	20	0	8.666666667	10.26320288	5840	0	2320.2	2436.833027	113760.4446	78.2732912	14600.85714	31361.39641	84359	45	17204	8602	11418.3603	16676	528	102161	25540.25	40014.61569	84359	181	0	0	0	0	72	112	29.3524842	48.920807	0	5840	1291.888889	2110.95076	4456113.111	0	0	0	1	0	0	0	0
101157	3	5	26	11601	20	0	8.666666667	10.26320288	4380	0	2320.2	2207.341206	114940.1426	79.0849867	14451	31364.14726	84366	14	16347	8173.5	10639.83574	15697	650	101143	25285.75	40120.57629	84366	191	0	0	0	0	72	112	29.65687001	49.42811669	0	4380	1291.888889	1980.710254	3923213.111	0	0	0	1	0	0	0	0
5193457	5	0	30	0	6	6	6	0	0	0	0	0	5.77649916	0.96274986	1298364.25	2596059.875	5192454	3	5193457	1298364.25	2596059.875	5192454	3	0	0	0	0	0	0	0	0	0	100	0	0.96274986	0	6	6	6	0	0	0	0	0	0	1	0	0	0
94406	3	4	26	11601	20	0	8.666666667	10.26320288	8760	0	2900.25	4128.319301	123159.5449	74.14782959	15734.33333	33985.3631	84744	13	9445	4722.5	5872.521818	8875	570	94393	31464.33333	46374.50772	84744	182	0	0	0	0	72	92	31.77764125	42.37018834	0	8760	1453.375	3113.952607	9696700.839	0	0	0	1	0	0	0	0
5144869	5	0	30	0	6	6	6	0	0	0	0	0	5.831052258	0.971842043	1286217.25	2571109.876	5142882	3	5144869	1286217.25	2571109.876	5142882	3	0	0	0	0	0	0	0	0	0	100	0	0.971842043	0	6	6	6	0	0	0	0	0	0	1	0	0	0
1112230	3	5	26	11601	20	0	8.666666667	10.26320288	5840	0	2320.2	2436.833027	10453.77305	7.192756894	158890	410370.6137	1089339	38	22436	11218	15392.30041	22102	334	1112192	278048	540962.6478	1089339	187	0	0	0	0	72	112	2.697283835	4.495473059	0	5840	1291.888889	2110.95076	4456113.111	0	0	0	1	0	0	0	0
1107216	3	4	26	11601	20	0	8.666666667	10.26320288	5840	0	2900.25	3345.636997	10501.1127	6.322162975	184536	443359.8945	1089437	16	17574	8787	11657.36239	17030	544	1107153	369051	623932.8035	1089437	189	0	0	0	0	72	92	2.709498418	3.612664557	0	5840	1453.375	2681.356423	7189672.268	0	0	0	1	0	0	0	0
1787345	3	5	26	11601	20	0	8.666666667	10.26320288	7300	0	2320.2	3022.508098	6505.17947	4.475912597	255335	673672.8672	1783079	33	3598	1799	2317.896029	3438	160	1787312	446828	890835.4233	1783079	203	0	0	0	0	72	112	1.678467224	2.797445373	0	7300	1291.888889	2460.652985	6054813.111	0	0	0	1	0	0	0	0
107137	3	5	26	11601	20	0	8.666666667	10.26320288	5840	0	2320.2	2436.833027	108524.5993	74.67074867	15305.28571	31719.34103	85033	55	21689	10844.5	14591.14843	21162	527	107082	26770.5	40145.96618	85033	161	0	0	0	0	72	112	28.00153075	46.66921792	0	5840	1291.888889	2110.95076	4456113.111	0	0	0	1	0	0	0	0
105651	3	4	26	11601	20	0	8.666666667	10.26320288	5840	0	2900.25	3345.636997	110051.017	66.25588021	17608.5	34875.3679	87395	19	18012	9006	11930.30561	17442	570	105632	35210.66667	46065.90968	87395	193	0	0	0	0	72	92	28.39537723	37.86050298	0	5840	1453.375	2681.356423	7189672.268	0	0	0	1	0	0	0	0
3186940	4	0	24	0	6	6	6	0	0	0	0	0	7.530734811	1.255122469	1062313.333	1839115.575	3185941	1	3186940	1062313.333	1839115.575	3185941	1	0	0	0	0	0	0	0	0	0	80	0	1.255122469	0	6	6	6	0	0	0	0	0	0	1	0	0	0
1819511	3	5	26	11607	20	0	8.666666667	10.26320288	7215	0	2321.4	3327.769794	6393.476049	4.39678573	259930.1429	687196.4176	1818345	5	962	481	610.9402589	913	49	1819420	454855	908993.4192	1818345	5	0	0	0	0	72	112	1.648794649	2.747991081	0	7215	1292.555556	2650.585648	7025604.278	0	0	0	1	0	0	0	0
62218	3	7	26	11601	20	0	8.666666667	10.26320288	2920	0	1657.285714	1299.172136	186875.1808	160.7251921	6913.111111	14141.61225	39708	19	40236	20118	27751.11273	39741	495	62185	10364.16667	16907.02801	40258	19	0	0	0	0	72	152	48.21755762	112.5076344	0	2920	1057	1306.290856	1706395.8	0	0	0	1	0	0	0	0
303396	3	4	26	11607	20	0	8.666666667	10.26320288	11595	0	2901.75	5795.50069	38342.62812	23.07215652	50566	123461.4539	302580	3	736	368	516.1879503	733	3	303379	101126.3333	174464.4413	302580	4	0	0	0	0	72	92	9.888067081	13.18408944	0	11595	1454.125	4097.537534	16800000	0	0	0	1	0	0	0	0
68803	3	5	26	11607	20	0	8.666666667	10.26320288	10220	0	2321.4	4455.182578	169076.9298	116.2739997	9829	25574.03464	67823	2	768	384	538.8153673	765	3	68716	17179	33764.19363	67823	2	0	0	0	0	72	112	43.60274988	72.6712498	0	10220	1292.555556	3378.299021	11400000	0	0	0	1	0	0	0	0
12287698	5	0	30	0	6	6	6	0	0	0	0	0	2.441466253	0.406911042	3071924.5	6139318.181	12300000	4	12300000	3071924.5	6139318.181	12300000	4	0	0	0	0	0	0	0	0	0	100	0	0.406911042	0	6	6	6	0	0	0	0	0	0	1	0	0	0
629921	3	6	26	11601	20	0	8.666666667	10.26320288	4380	0	1933.5	1757.789948	18457.87011	14.28750589	78740.125	211826.8366	602467	2	27015	13507.5	19099.66127	27013	2	629885	125977	266623.954	602467	14	0	0	0	0	72	132	4.762501965	9.525003929	0	4380	1162.7	1645.241762	2706820.456	0	0	0	1	0	0	0	0
11549349	5	0	30	0	6	6	6	0	0	0	0	0	2.597549005	0.432924834	2887337.25	5773338.506	11500000	313	11500000	2887337.25	5773338.506	11500000	313	0	0	0	0	0	0	0	0	0	100	0	0.432924834	0	6	6	6	0	0	0	0	0	0	1	0	0	0
44724	3	6	26	11601	20	0	8.666666667	10.26320288	5840	0	1933.5	2189.772933	259972.2744	201.2342367	5590.5	15361.58264	43606	44	43798	21899	30771.8729	43658	140	44672	8934.4	19502.26554	43819	44	0	0	0	0	72	132	67.07807888	134.1561578	0	5840	1162.7	1911.59573	3654198.233	0	0	0	1	0	0	0	0
765646	3	6	26	11601	20	0	8.666666667	10.26320288	5840	0	1933.5	2189.772933	15185.86919	11.75477962	95705.75	259662.7124	737916	1	27078	13539	19145.62321	27077	1	765580	153116	327126.4485	737916	47	0	0	0	0	72	132	3.918259875	7.836519749	0	5840	1162.7	1911.59573	3654198.233	0	0	0	1	0	0	0	0
986328	3	4	26	11601	20	0	8.666666667	10.26320288	8760	0	2900.25	4128.319301	11788.16783	7.097030602	164388	399403.9243	979654	60	6260	3130	4123.846748	6046	214	986268	328756	563702.0274	979654	337	0	0	0	0	72	92	3.041584544	4.055446059	0	8760	1453.375	3113.952607	9696700.839	0	0	0	1	0	0	0	0
899547	3	4	26	11607	20	0	8.666666667	10.26320288	11595	0	2901.75	5795.50069	12932.06469	7.781694564	149924.5	366761.5457	898573	4	942	471	660.4377336	938	4	899533	299844.3333	518514.4538	898573	4	0	0	0	0	72	92	3.335011956	4.446682608	0	11595	1454.125	4097.537534	16800000	0	0	0	1	0	0	0	0
42114	3	6	26	11601	20	0	8.666666667	10.26320288	5840	0	1933.5	2189.772933	276083.9626	213.7056561	5264.25	13345.86674	38192	44	3393	1696.5	2103.642674	3184	209	42036	8407.2	16708.25113	38192	46	0	0	0	0	72	132	71.23521869	142.4704374	0	5840	1162.7	1911.59573	3654198.233	0	0	0	1	0	0	0	0
267118	3	4	26	11601	20	0	8.666666667	10.26320288	8760	0	2900.25	4128.319301	43527.57957	26.20564694	44519.66667	95878.14378	238901	1	27973	13986.5	19778.48378	27972	1	267099	89033	130532.9721	238901	187	0	0	0	0	72	92	11.23099155	14.9746554	0	8760	1453.375	3113.952607	9696700.839	0	0	0	1	0	0	0	0
8338787	4	0	24	0	6	6	6	0	0	0	0	0	2.878116445	0.479686074	2779595.667	4812661.074	8336778	996	8338787	2779595.667	4812661.074	8336778	996	0	0	0	0	0	0	0	0	0	80	0	0.479686074	0	6	6	6	0	0	0	0	0	0	1	0	0	0
844024	3	5	26	11607	20	0	8.666666667	10.26320288	10220	0	2321.4	4455.182578	13782.78343	9.478403458	120574.8571	318594.0388	843078	2	760	380	533.158513	757	3	843975	210993.75	421389.62	843078	2	0	0	0	0	72	112	3.554401297	5.924002161	0	10220	1292.555556	3378.299021	11400000	0	0	0	1	0	0	0	0
247367	3	4	26	11607	20	0	8.666666667	10.26320288	11595	0	2901.75	5795.50069	47027.29143	28.2980349	41227.83333	100577.4094	246530	5	783	391.5	451.8412332	711	72	247312	82437.33333	142108.9421	246530	5	0	0	0	0	72	92	12.12772924	16.17030566	0	11595	1454.125	4097.537534	16800000	0	0	0	1	0	0	0	0
247572	3	4	26	11601	20	0	8.666666667	10.26320288	8760	0	2900.25	4128.319301	46964.11549	28.27460294	41262	98816.21599	242944	34	4339	2169.5	2751.352486	4115	224	247538	82512.66667	138953.6161	242944	188	0	0	0	0	72	92	12.11768698	16.15691597	0	8760	1453.375	3113.952607	9696700.839	0	0	0	1	0	0	0	0
4339923	5	0	30	0	6	6	6	0	0	0	0	0	6.912565039	1.152094173	1084980.75	2168621.551	4337913	3	4339923	1084980.75	2168621.551	4337913	3	0	0	0	0	0	0	0	0	0	100	0	1.152094173	0	6	6	6	0	0	0	0	0	0	1	0	0	0
311276	3	5	26	11607	20	0	8.666666667	10.26320288	10135	0	2321.4	4413.201989	37371.97857	25.70066436	44468	117141.404	310119	6	886	443	557.2001436	837	49	311233	77808.25	154874.3231	310119	6	0	0	0	0	72	112	9.637749136	16.06291523	0	10135	1292.555556	3350.634907	11200000	0	0	0	1	0	0	0	0
2677972	4	0	24	0	6	6	6	0	0	0	0	0	8.962005577	1.493667596	892657.3333	1546124.391	2677968	1	2677972	892657.3333	1546124.391	2677968	1	0	0	0	0	0	0	0	0	0	80	0	1.493667596	0	6	6	6	0	0	0	0	0	0	1	0	0	0
2673106	4	0	24	0	6	6	6	0	0	0	0	0	8.978319603	1.4963866	891035.3333	1542450.792	2672104	3	2673106	891035.3333	1542450.792	2672104	3	0	0	0	0	0	0	0	0	0	80	0	1.4963866	0	6	6	6	0	0	0	0	0	0	1	0	0	0
2409546	5	0	30	0	6	6	6	0	0	0	0	0	12.45047822	2.075079704	602386.5	1203124.524	2407073	259	2409546	602386.5	1203124.524	2407073	259	0	0	0	0	0	0	0	0	0	100	0	2.075079704	0	6	6	6	0	0	0	0	0	0	1	0	0	0
890783	3	4	26	11607	20	0	8.666666667	10.26320288	11595	0	2901.75	5795.50069	13059.29727	7.858255041	148463.8333	363175.7271	889793	4	741	370.5	518.3092706	737	4	890738	296912.6667	513449.5094	889793	187	0	0	0	0	72	92	3.367823589	4.490431452	0	11595	1454.125	4097.537534	16800000	0	0	0	1	0	0	0	0
1447968	4	0	24	0	6	6	6	0	0	0	0	0	16.57495193	2.762491989	482656	835122.3006	1446972	2	1447968	482656	835122.3006	1446972	2	0	0	0	0	0	0	0	0	0	80	0	2.762491989	0	6	6	6	0	0	0	0	0	0	1	0	0	0
71941	3	5	26	11607	20	0	8.666666667	10.26320288	10135	0	2321.4	4413.201989	161701.9502	111.2022352	10277.28571	26637.22702	70681	5	1015	507.5	573.4635995	913	102	71896	17974	35140.74072	70681	5	0	0	0	0	72	112	41.70083819	69.50139698	0	10135	1292.555556	3350.634907	11200000	0	0	0	1	0	0	0	0
764519	3	4	26	11601	20	0	8.666666667	10.26320288	8760	0	2900.25	4128.319301	15208.25513	9.15608376	127419.8333	296390.3478	731868	37	32214	16107	22442.15502	31976	238	764482	254827.3333	413436.2316	731868	380	0	0	0	0	72	92	3.924035897	5.232047863	0	8760	1453.375	3113.952607	9696700.839	0	0	0	1	0	0	0	0
595386	4	0	24	0	6	6	6	0	0	0	0	0	40.30998378	6.718330629	198462	342366.2841	593792	235	595386	198462	342366.2841	593792	235	0	0	0	0	0	0	0	0	0	80	0	6.718330629	0	6	6	6	0	0	0	0	0	0	1	0	0	0
594806	5	0	30	0	6	6	6	0	0	0	0	0	50.43661295	8.406102158	148701.5	295827.1822	592442	503	594806	148701.5	295827.1822	592442	503	0	0	0	0	0	0	0	0	0	100	0	8.406102158	0	6	6	6	0	0	0	0	0	0	1	0	0	0
1068870	3	4	26	11607	20	0	8.666666667	10.26320288	11595	0	2901.75	5795.50069	10883.45636	6.548972279	178145	435908.3156	1067939	4	680	340	475.175757	676	4	1068823	356274.3333	616319.7335	1067939	186	0	0	0	0	72	92	2.806702405	3.742269874	0	11595	1454.125	4097.537534	16800000	0	0	0	1	0	0	0	0
1065972	3	4	26	11607	20	0	8.666666667	10.26320288	11595	0	2901.75	5795.50069	10913.04462	6.566776613	177662	434733.0451	1065057	5	835	417.5	328.8046533	650	185	1065926	355308.6667	614660.237	1065057	5	0	0	0	0	72	92	2.814332834	3.752443779	0	11595	1454.125	4097.537534	16800000	0	0	0	1	0	0	0	0
516708	3	6	26	11601	20	0	8.666666667	10.26320288	4380	0	1933.5	1757.789948	22502.0708	17.4179614	64588.5	170556.3595	485875	13	30533	15266.5	21515.13803	30480	53	516644	103328.8	214255.4769	485875	13	0	0	0	0	72	132	5.805987134	11.61197427	0	4380	1162.7	1645.241762	2706820.456	0	0	0	1	0	0	0	0
513892	3	4	26	11601	20	0	8.666666667	10.26320288	8760	0	2900.25	4128.319301	22625.37654	13.62153916	85648.66667	199060.459	491609	32	21839	10919.5	14927.73126	21475	364	513860	171286.6667	277615.1225	491609	385	0	0	0	0	72	92	5.837802495	7.783736661	0	8760	1453.375	3113.952607	9696700.839	0	0	0	1	0	0	0	0
1110984	3	6	26	11601	20	0	8.666666667	10.26320288	4380	0	1933.5	1757.789948	10465.49725	8.100926746	138873	386078.1072	1094265	14	16358	8179	11496.14205	16308	50	1110920	222184	487559.3055	1094265	14	0	0	0	0	72	132	2.700308915	5.400617831	0	4380	1162.7	1645.241762	2706820.456	0	0	0	1	0	0	0	0
1102400	3	6	26	11607	20	0	8.666666667	10.26320288	4380	0	1934.5	2177.344966	10552.43106	8.164005806	137800	389098.0475	1100768	16	1339	669.5	878.933729	1291	48	1102341	220468.2	492102.8417	1100768	16	0	0	0	0	72	132	2.721335269	5.442670537	0	4380	1163.3	1903.962654	3625073.789	0	0	0	1	0	0	0	0
661071	3	5	26	11607	20	0	8.666666667	10.26320288	10135	0	2321.4	4413.201989	17597.20212	12.10157457	94438.71429	249387.3788	659996	5	791	395.5	231.2239174	559	232	661024	165256	329826.8537	659996	5	0	0	0	0	72	112	4.538090462	7.563484104	0	10135	1292.555556	3350.634907	11200000	0	0	0	1	0	0	0	0
257073	3	5	26	11607	20	0	8.666666667	10.26320288	10220	0	2321.4	4455.182578	45251.73783	31.11956526	36724.71429	96813.60967	256277	2	548	274	383.2518754	545	3	257018	64254.5	128015.203	256277	2	0	0	0	0	72	112	11.66983697	19.44972829	0	10220	1292.555556	3378.299021	11400000	0	0	0	1	0	0	0	0
542346	3	4	26	11601	20	0	8.666666667	10.26320288	5840	0	2900.25	3345.636997	21438.34379	12.9068897	90391	208296.193	515014	69	27107	13553.5	18893.18609	26913	194	542270	180756.6667	289788.6617	515014	156	0	0	0	0	72	92	5.531524156	7.375365542	0	5840	1453.375	2681.356423	7189672.268	0	0	0	1	0	0	0	0
1359949	3	5	26	11601	20	0	8.666666667	10.26320288	5840	0	2320.2	2658.195854	8549.585315	5.882573538	194278.4286	508184.0935	1346684	36	12847	6423.5	8716.505292	12587	260	1359902	339975.5	671165.4713	1346684	182	0	0	0	0	72	112	2.205965077	3.676608461	0	5840	1291.888889	2240.544155	5020038.111	0	0	0	1	0	0	0	0
116072	3	4	26	11607	20	0	8.666666667	10.26320288	11595	0	2901.75	5795.50069	100222.2758	60.30739541	19345.33333	47038.41418	115361	5	657	328.5	395.2726907	608	49	116054	38684.66667	66404.53066	115361	5	0	0	0	0	72	92	25.8460266	34.46136881	0	11595	1454.125	4097.537534	16800000	0	0	0	1	0	0	0	0
533508	3	6	26	11601	20	0	8.666666667	10.26320288	5840	0	1933.5	2189.772933	21793.48763	16.86947525	66688.5	180319.454	512613	15	20566	10283	14284.97119	20384	182	533432	106686.4	227093.124	512613	15	0	0	0	0	72	132	5.623158416	11.24631683	0	5840	1162.7	1911.59573	3654198.233	0	0	0	1	0	0	0	0
510009	3	5	26	11607	20	0	8.666666667	10.26320288	10135	0	2321.4	4413.201989	22809.4014	15.6859977	72858.42857	192377.3567	509129	3	656	328	459.6194078	653	3	509963	127490.75	254425.659	509129	4	0	0	0	0	72	112	5.882249137	9.803748561	0	10135	1292.555556	3350.634907	11200000	0	0	0	1	0	0	0	0
883954	3	5	26	11607	20	0	8.666666667	10.26320288	10135	0	2321.4	4413.201989	13160.18707	9.050244696	126279.1429	333656.6173	882941	4	786	393	550.1290758	782	4	883908	220977	441309.4672	882941	5	0	0	0	0	72	112	3.393841761	5.656402935	0	10135	1292.555556	3350.634907	11200000	0	0	0	1	0	0	0	0
523231	3	6	26	11601	20	0	8.666666667	10.26320288	5840	0	1933.5	2189.772933	22221.54268	17.2008157	65403.875	178881.3059	507928	27	14981	7490.5	10525.28444	14933	48	523133	104626.6	225543.553	507928	48	0	0	0	0	72	132	5.733605234	11.46721047	0	5840	1162.7	1911.59573	3654198.233	0	0	0	1	0	0	0	0
4824875	4	0	24	0	6	6	6	0	0	0	0	0	4.97422213	0.829037022	1608291.667	2784789.022	4823889	4	4824875	1608291.667	2784789.022	4823889	4	0	0	0	0	0	0	0	0	0	80	0	0.829037022	0	6	6	6	0	0	0	0	0	0	1	0	0	0
540856	3	5	26	11601	20	0	8.666666667	10.26320288	5840	0	2320.2	2436.833027	21497.40411	14.79136776	77265.14286	192965.7989	514354	51	26062	13031	17520.69182	25420	642	540805	135201.25	253062.8709	514354	187	0	0	0	0	72	112	5.546762909	9.244604849	0	5840	1291.888889	2110.95076	4456113.111	0	0	0	1	0	0	0	0
841022	5	0	30	0	6	6	6	0	0	0	0	0	35.67088614	5.945147689	210255.5	419826.6092	839995	1	841022	210255.5	419826.6092	839995	1	0	0	0	0	0	0	0	0	0	100	0	5.945147689	0	6	6	6	0	0	0	0	0	0	1	0	0	0
1538174	3	5	26	11607	20	0	8.666666667	10.26320288	7215	0	2321.4	3327.769794	7562.863499	5.200972062	219739.1429	581032.0817	1537396	3	568	284	329.51176	517	51	1538129	384532.25	768575.8705	1537396	3	0	0	0	0	72	112	1.950364523	3.250607539	0	7215	1292.555556	2650.585648	7025604.278	0	0	0	1	0	0	0	0
1538219	3	6	26	11607	20	0	8.666666667	10.26320288	4380	0	1934.5	2188.714486	7562.642251	5.850922398	192277.375	543512.043	1537401	2	578	289	339.411255	529	49	1538164	307632.8	687461.3531	1537401	2	0	0	0	0	72	132	1.950307466	3.900614932	0	4380	1163.3	1911.191138	3652651.567	0	0	0	1	0	0	0	0
72783942	8	5	56	11607	20	0	7	5.656854249	8675	0	2321.4	3769.536019	160.2413895	0.178610826	6065328.5	19900000	69300000	1	71000000	10100000	26100000	69300000	1	1834639	458659.75	915422.1277	1831792	189	0	0	0	0	172	112	0.109914354	0.068696472	0	8675	833.5	2386.768615	5696664.423	0	0	0	0	1	0	0	0
72798070	8	4	56	11607	20	0	7	5.656854249	11595	0	2901.75	5795.50069	160.2102913	0.164839535	6618006.364	21000000	69800000	1	71400000	10200000	26300000	69800000	1	1377943	459314.3333	794720.1909	1376978	5	0	0	0	0	172	92	0.109893023	0.054946512	0	11595	897.6153846	3214.167532	10300000	0	0	0	0	1	0	0	0
71978231	9	6	62	11607	20	0	6.888888889	5.30199124	4380	0	1934.5	2177.344966	162.1184605	0.208396341	5141302.214	18800000	70600000	1	71300000	8916122.5	24900000	70600000	1	650104	130020.8	290061.9685	648899	32	0	0	0	0	192	132	0.125037805	0.083358537	0	4380	729.6875	1584.07667	2509298.896	0	0	0	0	1	0	0	0
895442	3	4	26	11601	20	0	8.666666667	10.26320288	8760	0	2900.25	4128.319301	12984.64892	7.817368406	149240.3333	359033.8374	882041	6	12995	6497.5	9180.36734	12989	6	895342	298447.3333	505448.1923	882041	193	0	0	0	0	72	92	3.350300745	4.46706766	0	8760	1453.375	3113.952607	9696700.839	0	0	0	1	0	0	0	0
954373	3	6	26	11607	20	0	8.666666667	10.26320288	4380	0	1934.5	2177.344966	12189.15455	9.430275165	119296.625	337029.9337	953403	3	844	422	390.3229432	698	146	954307	190861.4	426273.8591	953403	3	0	0	0	0	72	132	3.143425055	6.28685011	0	4380	1163.3	1903.962654	3625073.789	0	0	0	1	0	0	0	0
32776	3	6	26	11601	20	0	8.666666667	10.26320288	7300	0	1933.5	2720.783986	354741.2741	274.5911643	4097	10878.30085	31011	2	31023	15511.5	21933.74525	31021	2	32766	6553.2	13895.69414	31405	47	0	0	0	0	72	132	91.53038809	183.0607762	0	7300	1162.7	2258.94725	5102842.678	0	0	0	1	0	0	0	0
18727	3	5	26	11601	20	0	8.666666667	10.26320288	5840	0	2320.2	2436.833027	620868.2651	427.1906872	2675.285714	6324.143202	17000	1	17052	8526	12056.17062	17051	1	18676	4669	8469.094324	17362	140	0	0	0	0	72	112	160.1965077	266.9941795	0	5840	1291.888889	2110.95076	4456113.111	0	0	0	1	0	0	0	0
73140025	8	6	56	11607	20	0	7	5.656854249	5840	0	1934.5	2538.919278	159.4612526	0.191413662	5626155.769	16900000	61200000	2	71300000	10200000	22800000	61200000	3	1842018	368403.6	823173.4887	1840941	2	0	0	0	0	172	132	0.109379235	0.082034426	0	5840	777.9333333	1804.898987	3257660.352	0	0	0	0	1	0	0	0
286621	3	4	26	11601	20	0	8.666666667	10.26320288	5840	0	2900.25	3345.636997	40565.76455	24.42249521	47770.16667	104699.1868	260435	0	26030	13015	18397.50423	26024	6	286580	95526.66667	143402.6202	260441	156	0	0	0	0	72	92	10.46678366	13.95571155	0	5840	1453.375	2681.356423	7189672.268	0	0	0	1	0	0	0	0
345037	3	6	26	11601	20	0	8.666666667	10.26320288	4380	0	1933.5	1757.789948	33697.8353	26.08415909	43129.625	112076.8519	319665	4	25030	12515	17693.22588	25026	4	344993	68998.6	140543.8749	319665	16	0	0	0	0	72	132	8.694719697	17.38943939	0	4380	1162.7	1645.241762	2706820.456	0	0	0	1	0	0	0	0
71364886	8	6	56	11601	20	0	7	5.656854249	5840	0	1933.5	2189.772933	163.3436365	0.196174909	5489606.615	17500000	63200000	1	71400000	10200000	23600000	63200000	1	45885	9177	16806.73404	38864	45	0	0	0	0	172	132	0.112099948	0.084074961	0	5840	777.5333333	1633.102694	2667024.41	0	0	0	0	1	0	0	0
658719	3	5	26	11607	20	0	8.666666667	10.26320288	8675	0	2321.4	3769.536019	17660.0341	12.14478404	94102.71429	248577.8064	657824	4	670	335	411.5361467	626	44	658683	164670.75	328768.9551	657824	4	0	0	0	0	72	112	4.554294016	7.590490027	0	8675	1292.555556	2931.429562	8593279.278	0	0	0	1	0	0	0	0
72188963	8	4	56	11601	20	0	7	5.656854249	10135	0	2900.25	4871.82583	161.4789784	0.166230397	6562633	18900000	63300000	1	71000000	10100000	23600000	63300000	1	1218950	406316.6667	680054.0385	1191419	192	0	0	0	0	172	92	0.110820265	0.055410132	0	10135	897.1538462	2804.564846	7865583.974	0	0	0	0	1	0	0	0
72242285	8	5	56	11601	20	0	7	5.656854249	7300	0	2320.2	3022.508098	161.3597909	0.179950011	6020190.417	18200000	63200000	1	71000000	10100000	23600000	63200000	1	1275261	318815.25	619163.8672	1247360	188	0	0	0	0	172	112	0.110738468	0.069211543	0	7300	833.0714286	2033.250541	4134107.764	0	0	0	0	1	0	0	0
72863506	8	4	56	11607	20	0	7	5.656854249	11595	0	2901.75	5795.50069	160.0664124	0.164691499	6623955.091	19100000	63600000	5	71400000	10200000	23700000	63600000	126	1511115	503705	871691.0475	1510247	5	0	0	0	0	172	92	0.109794332	0.054897166	0	11595	897.6153846	3214.167532	10300000	0	0	0	0	1	0	0	0
72024138	9	5	62	11607	20	0	6.888888889	5.30199124	8675	0	2321.4	3769.536019	162.0151289	0.194379279	5540318.308	17800000	64500000	1	71300000	8917057.125	22600000	64500000	1	688549	172137.25	343502.081	687390	4	0	0	0	0	192	112	0.124958108	0.069421171	0	8675	778.3333333	2309.850696	5335410.238	0	0	0	0	1	0	0	0
71954294	8	4	56	11601	20	0	7	5.656854249	8760	0	2900.25	4128.319301	162.0056198	0.166772535	6541299.455	19600000	65200000	18	71900000	10300000	24300000	65200000	238	48179	16059.66667	15461.79984	31082	193	0	0	0	0	172	92	0.11118169	0.055590845	0	8760	897.1538462	2488.507044	6192667.308	0	0	0	0	1	0	0	0
677719	3	5	26	11607	20	0	8.666666667	10.26320288	10135	0	2321.4	4413.201989	17164.93119	11.80430237	96817	255629.6032	676530	4	956	478	606.6976183	907	49	677707	169426.75	338069.0937	676530	4	0	0	0	0	72	112	4.42661339	7.377688983	0	10135	1292.555556	3350.634907	11200000	0	0	0	1	0	0	0	0
616984	3	4	26	11607	20	0	8.666666667	10.26320288	11595	0	2901.75	5795.50069	18854.62184	11.34551301	102830.6667	251489.8512	616182	6	688	344	429.920923	648	40	616907	205635.6667	355543.7328	616182	6	0	0	0	0	72	92	4.862362719	6.483150292	0	11595	1454.125	4097.537534	16800000	0	0	0	1	0	0	0	0
602239	3	5	26	11607	20	0	8.666666667	10.26320288	7215	0	2321.4	3327.769794	19316.25152	13.28376276	86034.14286	227246.2256	601380	3	644	322	451.1341264	641	3	602100	150525	300570.1091	601380	4	0	0	0	0	72	112	4.981411034	8.302351724	0	7215	1292.555556	2650.585648	7025604.278	0	0	0	1	0	0	0	0
32019	3	7	26	11601	20	0	8.666666667	10.26320288	5840	0	1657.285714	1964.895647	363128.1427	312.3145632	3557.666667	9580.354847	29073	5	30034	15017	19938.99702	29116	918	31976	5329.333333	12094.98944	29996	45	0	0	0	0	72	152	93.69436897	218.6201943	0	5840	1057	1734.985821	3010175.8	0	0	0	1	0	0	0	0
1180492	3	6	26	11601	20	0	8.666666667	10.26320288	5840	0	1933.5	2189.772933	9849.28318	7.623939849	147561.5	410619.804	1163715	14	16019	8009.5	9877.574626	14994	1025	1180385	236077	518612.1203	1163715	14	0	0	0	0	72	132	2.541313283	5.082626566	0	5840	1162.7	1911.59573	3654198.233	0	0	0	1	0	0	0	0
73066905	8	5	56	11601	20	0	7	5.656854249	5840	0	2320.2	2436.833027	159.5387132	0.177919128	6088908.75	19600000	68300000	3	72300000	10300000	25600000	68300000	3	796899	199224.75	380396.6767	769503	150	0	0	0	0	172	112	0.109488694	0.068430434	0	5840	833.0714286	1774.906302	3150292.379	0	0	0	0	1	0	0	0
71974986	8	4	56	11601	20	0	7	5.656854249	8760	0	2900.25	4128.319301	161.959045	0.16672459	6543180.545	20500000	68300000	1	71100000	10200000	25700000	68300000	1	882902	294300.6667	500435.9251	872123	181	0	0	0	0	172	92	0.111149726	0.055574863	0	8760	897.1538462	2488.507044	6192667.308	0	0	0	0	1	0	0	0
1275312	3	5	26	11607	20	0	8.666666667	10.26320288	10135	0	2321.4	4413.201989	9121.689438	6.27297477	182187.4286	481637.2649	1274438	4	597	298.5	392.4442636	576	21	1275266	318816.5	637081.0537	1274438	4	0	0	0	0	72	112	2.352365539	3.920609231	0	10135	1292.555556	3350.634907	11200000	0	0	0	1	0	0	0	0
699202	3	4	26	11607	20	0	8.666666667	10.26320288	11595	0	2901.75	5795.50069	16637.53822	10.01141301	116533.6667	285176.6666	698648	5	537	268.5	310.4198769	488	49	699157	233052.3333	403217.7524	698648	5	0	0	0	0	72	92	4.290605576	5.720807435	0	11595	1454.125	4097.537534	16800000	0	0	0	1	0	0	0	0
71659815	8	6	56	11601	20	0	7	5.656854249	4380	0	1933.5	1757.789948	162.6713661	0.195367515	5512293.462	19200000	69200000	1	71300000	10200000	26100000	69200000	1	407775	81555	172718.5728	390236	15	0	0	0	0	172	132	0.11163858	0.083728935	0	4380	777.5333333	1434.571657	2057995.838	0	0	0	0	1	0	0	0
1170097	2	6	20	11601	20	0	10	14.14213562	4380	0	1933.5	1757.789948	9931.655239	6.837040006	167156.7143	440529.1055	1166179	7	3371	3371	0	3371	3371	1170090	234018	521095.8514	1166179	21	0	0	0	0	52	132	1.709260002	5.127780005	0	4380	1291.222222	1690.960066	2859345.944	0	0	0	1	0	0	0	0
71920557	8	6	56	11607	20	0	7	5.656854249	4380	0	1934.5	2177.344966	162.16504	0.194659227	5532350.538	19300000	69700000	3	70400000	10100000	26300000	69700000	3	1510559	302111.8	675050.6444	1509679	3	0	0	0	0	172	132	0.111233844	0.083425383	0	4380	777.9333333	1627.46176	2648631.781	0	0	0	0	1	0	0	0
71277299	8	5	56	11607	20	0	7	5.656854249	7215	0	2321.4	3327.769794	163.6285348	0.18238626	5939774.917	20300000	70300000	3	70400000	10100000	26600000	70300000	3	920462	230115.5	459602.4425	919519	3	0	0	0	0	172	112	0.112237699	0.070148562	0	7215	833.5	2175.302587	4731941.346	0	0	0	0	1	0	0	0
71275892	9	6	62	11601	20	0	6.888888889	5.30199124	4380	0	1933.5	1757.789948	163.6317649	0.210449839	5091135.143	19000000	71200000	13	71300000	8908969.625	25200000	71200000	49	39558	7911.6	15530.01595	35588	13	0	0	0	0	192	132	0.126269903	0.084179936	0	4380	729.3125	1399.285566	1958000.096	0	0	0	0	1	0	0	0
42437	3	5	26	11601	20	0	8.666666667	10.26320288	8760	0	2320.2	3668.897	273982.6095	188.5147395	6062.428571	12722.56667	34552	98	35958	17979	23576.3543	34650	1308	42339	10584.75	17168.87683	36050	188	0	0	0	0	72	112	70.69302731	117.8217122	0	8760	1291.888889	2866.607422	8217438.111	0	0	0	1	0	0	0	0
1172992	2	4	20	11601	20	0	10	14.14213562	8675	0	2900.25	4088.041942	9907.143442	5.1151244	234598.4	509372.1458	1145554	37	27017	27017	0	27017	27017	1172955	390985	653615.5509	1145554	191	0	0	0	0	52	92	1.705041467	3.410082933	0	8675	1660.142857	3278.463585	10700000	0	0	0	1	0	0	0	0
71271957	9	5	62	11607	20	0	6.888888889	5.30199124	7215	0	2321.4	3327.769794	163.7249837	0.196430694	5482458.231	17000000	61200000	0	71200000	8895206.125	21400000	61200000	0	110975	27743.75	54878.30975	110060	9	0	0	0	0	192	112	0.126276875	0.070153819	0	7215	778.3333333	2107.034872	4439595.952	0	0	0	0	1	0	0	0
72233579	8	5	56	11601	20	0	7	5.656854249	8760	0	2320.2	3668.897	161.3792389	0.1799717	6019464.917	17600000	61300000	3	71200000	10200000	22800000	61300000	3	1007612	251903	496527.5005	996660	190	0	0	0	0	172	112	0.110751815	0.069219885	0	8760	833.0714286	2337.724089	5464953.918	0	0	0	0	1	0	0	0
71148120	8	6	56	11607	20	0	7	5.656854249	4380	0	1934.5	2177.344966	163.9256245	0.196772592	5472932.308	17000000	61300000	17	70100000	10000000	22900000	61300000	49	1016852	203370.4	453974.8337	1015465	17	0	0	0	0	172	132	0.112441481	0.084331111	0	4380	777.9333333	1627.46176	2648631.781	0	0	0	0	1	0	0	0
71222219	9	5	62	11607	20	0	6.888888889	5.30199124	8675	0	2321.4	3769.536019	163.839321	0.196567872	5478632.231	17200000	62400000	1	70300000	8793723	21800000	62400000	1	872971	218242.75	435919.5529	872122	98	0	0	0	0	192	112	0.12636506	0.070202811	0	8675	778.3333333	2309.850696	5335410.238	0	0	0	0	1	0	0	0
72247620	8	6	56	11601	20	0	7	5.656854249	2920	0	1933.5	1495.722401	161.3478755	0.19377801	5557509.231	17500000	63300000	19	71200000	10200000	23600000	63300000	221	1065247	213049.4	468123.5378	1050387	67	0	0	0	0	172	132	0.110730291	0.083047718	0	2920	777.5333333	1324.190905	1753481.552	0	0	0	0	1	0	0	0
71221436	8	4	56	11601	20	0	7	5.656854249	8760	0	2900.25	4128.319301	163.6726336	0.168488599	6474676	19300000	64400000	1	70400000	10100000	24100000	64400000	1	878414	292804.6667	499420.9281	869465	184	0	0	0	0	172	92	0.112325733	0.056162866	0	8760	897.1538462	2488.507044	6192667.308	0	0	0	0	1	0	0	0
50317	3	4	26	11601	20	0	8.666666667	10.26320288	8760	0	2900.25	4128.319301	231074.9846	139.1179919	8386.166667	16563.04427	41752	14	7673	3836.5	4664.783435	7135	538	50206	16735.33333	21922.38603	41752	878	0	0	0	0	72	92	59.62199654	79.49599539	0	8760	1453.375	3113.952607	9696700.839	0	0	0	1	0	0	0	0
40864	3	5	26	11601	20	0	8.666666667	10.26320288	7300	0	2320.2	3022.508098	284529.1699	195.7713391	5837.714286	10342.20479	26011	38	14384	7192	10064.95792	14309	75	40826	10206.5	12496.96797	26011	178	0	0	0	0	72	112	73.41425215	122.3570869	0	7300	1291.888889	2460.652985	6054813.111	0	0	0	1	0	0	0	0
39424	3	6	26	11601	20	0	8.666666667	10.26320288	4380	0	1933.5	1757.789948	294921.875	228.2873377	4928	12219.83596	35078	46	35807	17903.5	24429.83218	35178	629	39324	7864.8	15633.93729	35753	49	0	0	0	0	72	132	76.09577922	152.1915584	0	4380	1162.7	1645.241762	2706820.456	0	0	0	1	0	0	0	0
72167011	8	4	56	11601	20	0	7	5.656854249	8760	0	2900.25	4128.319301	161.5280977	0.166280962	6560637.364	20200000	67300000	2	71200000	10200000	25300000	67300000	2	1022997	340999	578683.4941	1009165	573	0	0	0	0	172	92	0.110853975	0.055426987	0	8760	897.1538462	2488.507044	6192667.308	0	0	0	0	1	0	0	0
72917399	8	5	56	11607	20	0	7	5.656854249	7215	0	2321.4	3327.769794	159.9481079	0.178283924	6076449.917	19600000	68300000	4	72000000	10300000	25600000	68300000	4	935293	233823.25	467085.2636	934451	4	0	0	0	0	172	112	0.109713184	0.06857074	0	7215	833.5	2175.302587	4731941.346	0	0	0	0	1	0	0	0
71226627	8	4	56	11601	20	0	7	5.656854249	8760	0	2900.25	4128.319301	163.6607051	0.16847632	6475147.909	20500000	68400000	13	70300000	10000000	25700000	68400000	207	891182	297060.6667	510130.8596	886105	648	0	0	0	0	172	92	0.112317547	0.056158773	0	8760	897.1538462	2488.507044	6192667.308	0	0	0	0	1	0	0	0
857100	3	5	26	11607	20	0	8.666666667	10.26320288	7215	0	2321.4	3327.769794	13572.51196	9.333800023	122442.8571	323612.097	856326	4	603	301.5	358.5031381	555	48	857056	214264	428041.3995	856326	4	0	0	0	0	72	112	3.500175009	5.833625015	0	7215	1292.555556	2650.585648	7025604.278	0	0	0	1	0	0	0	0
40686	3	6	26	11601	20	0	8.666666667	10.26320288	4380	0	1933.5	1757.789948	285773.9763	221.2063118	5085.75	12966.72575	37068	48	37216	18608	26196.89203	37132	84	40622	8124.4	16308.95782	37204	48	0	0	0	0	72	132	73.73543725	147.4708745	0	4380	1162.7	1645.241762	2706820.456	0	0	0	1	0	0	0	0
72155782	8	6	56	11607	20	0	7	5.656854249	5840	0	1934.5	2538.919278	161.6363883	0.194024645	5550444.769	19200000	69400000	1	71200000	10200000	26100000	69400000	1	1000986	200197.2	447195.7094	1000165	2	0	0	0	0	172	132	0.110871226	0.083153419	0	5840	777.9333333	1804.898987	3257660.352	0	0	0	0	1	0	0	0
1776711	3	4	26	11601	20	0	8.666666667	10.26320288	8760	0	2900.25	4128.319301	6544.114378	3.939864165	296118.5	718176.7462	1762051	44	14043	7021.5	9204.408971	13530	513	1776667	592222.3333	1013123.757	1762051	569	0	0	0	0	72	92	1.688513213	2.251350951	0	8760	1453.375	3113.952607	9696700.839	0	0	0	1	0	0	0	0
70417613	8	5	56	11601	20	0	7	5.656854249	8760	0	2320.2	3668.897	165.5409706	0.184612904	5868134.417	17100000	59300000	4	70400000	10100000	22100000	59300000	4	39694	9923.5	19497.68397	39170	138	0	0	0	0	172	112	0.113607941	0.071004963	0	8760	833.0714286	2337.724089	5464953.918	0	0	0	0	1	0	0	0
72007674	8	5	56	11607	20	0	7	5.656854249	10135	0	2321.4	4413.201989	161.9688479	0.180536313	6000639.5	17400000	60200000	3	71000000	10100000	22500000	60200000	3	1043816	260954	521302.7538	1042908	3	0	0	0	0	172	112	0.11109927	0.069437044	0	10135	833.5	2705.044255	7317264.423	0	0	0	0	1	0	0	0
71098374	8	5	56	11607	20	0	7	5.656854249	10135	0	2321.4	4413.201989	164.0403197	0.18284525	5924864.5	17300000	60300000	0	70100000	10000000	22500000	60300000	0	1006292	251573	502502.1148	1005326	5	0	0	0	0	172	112	0.112520154	0.070325096	0	10135	833.5	2705.044255	7317264.423	0	0	0	0	1	0	0	0
1636844	3	5	26	11607	20	0	8.666666667	10.26320288	5840	0	2321.4	3173.373883	7106.969265	4.88745415	233834.8571	618191.7917	1635762	8	879	439.5	405.1721856	726	153	1636695	409173.75	817742.8862	1635788	8	0	0	0	0	72	112	1.832795306	3.054658843	0	5840	1292.555556	2554.159212	6523729.278	0	0	0	1	0	0	0	0
88501	3	5	26	11607	20	0	8.666666667	10.26320288	10135	0	2321.4	4413.201989	131444.8424	90.39445882	12643	32946.79281	87356	1	922	461	650.5382387	921	1	88452	22113	43497.16143	87356	4	0	0	0	0	72	112	33.89792206	56.49653676	0	10135	1292.555556	3350.634907	11200000	0	0	0	1	0	0	0	0
138694	3	6	26	11607	20	0	8.666666667	10.26320288	4380	0	1934.5	2177.344966	83875.29381	64.89105513	17336.75	48547.17135	137483	7	896	448	538.8153673	829	67	138687	27737.4	61350.8279	137483	16	0	0	0	0	72	132	21.63035171	43.26070342	0	4380	1163.3	1903.962654	3625073.789	0	0	0	1	0	0	0	0
71692507	9	5	62	11607	20	0	6.888888889	5.30199124	8760	0	2321.4	3802.315321	162.764569	0.195278427	5514808.231	17200000	62200000	1	71100000	8888855.5	21800000	62200000	1	584270	146067.5	289520.8433	580346	187	0	0	0	0	192	112	0.125536132	0.069742295	0	8760	778.3333333	2325.15043	5406324.524	0	0	0	0	1	0	0	0
35109	3	5	26	11601	20	0	8.666666667	10.26320288	5840	0	2320.2	2436.833027	331168.6462	227.8618018	5015.571429	10065.29931	27011	45	7702	3851	5304.715072	7602	100	34871	8717.75	12676.02007	27011	163	0	0	0	0	72	112	85.44817568	142.4136261	0	5840	1291.888889	2110.95076	4456113.111	0	0	0	1	0	0	0	0
1818164	3	6	26	11607	20	0	8.666666667	10.26320288	5840	0	1934.5	2375.523332	6398.212702	4.95004851	227270.5	642487.1394	1817345	3	518	259	362.038672	515	3	1818117	363623.4	812655.1034	1817345	19	0	0	0	0	72	132	1.65001617	3.30003234	0	5840	1163.3	2031.339572	4126340.456	0	0	0	1	0	0	0	0
70342400	9	4	62	11601	20	0	6.888888889	5.30199124	8760	0	2900.25	4128.319301	165.8032709	0.184810299	5861866.667	18100000	62800000	1	69900000	8740006	22000000	62800000	1	454365	151455	234780.9339	421924	190	0	0	0	0	192	92	0.127945592	0.056864707	0	8760	833.5	2402.71381	5773033.654	0	0	0	0	1	0	0	0
70676700	8	5	56	11601	20	0	7	5.656854249	8760	0	2320.2	3668.897	164.9341296	0.183936149	5889725	18400000	64200000	24	70100000	10000000	24000000	64200000	146	598242	149560.5	293798.1601	590227	191	0	0	0	0	172	112	0.113191476	0.070744673	0	8760	833.0714286	2337.724089	5464953.918	0	0	0	0	1	0	0	0
99425	3	4	26	11601	20	0	8.666666667	10.26320288	5840	0	2900.25	3345.636997	116942.4189	70.40482776	16570.83333	33994.27403	85102	106	14059	7029.5	9422.197859	13692	367	99263	33087.66667	45574.54509	85102	158	0	0	0	0	72	92	30.17349761	40.23133015	0	5840	1453.375	2681.356423	7189672.268	0	0	0	1	0	0	0	0
806231	3	5	26	11607	20	0	8.666666667	10.26320288	10135	0	2321.4	4413.201989	14428.86716	9.922714458	115175.8571	304312.2649	805291	5	693	346.5	464.5691552	675	18	806218	201554.5	402491.1156	805291	5	0	0	0	0	72	112	3.721017922	6.201696536	0	10135	1292.555556	3350.634907	11200000	0	0	0	1	0	0	0	0
71019735	9	6	62	11601	20	0	6.888888889	5.30199124	4380	0	1933.5	1757.789948	164.2219589	0.211208898	5072838.214	17800000	66900000	2	70600000	8824790.25	23500000	66900000	2	441744	88348.8	186237.3567	421130	16	0	0	0	0	192	132	0.126725339	0.084483559	0	4380	729.3125	1399.285566	1958000.096	0	0	0	0	1	0	0	0
293912	3	6	26	11607	20	0	8.666666667	10.26320288	4380	0	1934.5	2177.344966	39579.87425	30.62141049	36739	103558.618	293033	2	622	311	435.5777772	619	3	293898	58779.6	130951.8642	293033	2	0	0	0	0	72	132	10.20713683	20.41427366	0	4380	1163.3	1903.962654	3625073.789	0	0	0	1	0	0	0	0
60701	3	4	26	11607	20	0	8.666666667	10.26320288	11595	0	2901.75	5795.50069	191644.2892	115.3193522	10116.83333	24400.24279	59922	6	675	337.5	450.4270196	656	19	60585	20195	34406.13095	59922	6	0	0	0	0	72	92	49.42257953	65.89677271	0	11595	1454.125	4097.537534	16800000	0	0	0	1	0	0	0	0
71735889	8	5	56	11601	20	0	7	5.656854249	5840	0	2320.2	2634.749552	162.4988574	0.181220309	5977990.75	19300000	67300000	2	71000000	10100000	25200000	67300000	2	756813	189203.25	369766.6656	743782	107	0	0	0	0	172	112	0.11152019	0.069700119	0	5840	833.0714286	1859.875946	3459138.533	0	0	0	0	1	0	0	0
803249	3	6	26	11601	20	0	8.666666667	10.26320288	4380	0	1933.5	1757.789948	14474.96355	11.20449574	100406.125	282372.1254	799237	1	3071	1535.5	2170.110711	3070	1	803203	160640.6	356989.1952	799237	76	0	0	0	0	72	132	3.734831914	7.469663828	0	4380	1162.7	1645.241762	2706820.456	0	0	0	1	0	0	0	0
1585551	3	4	26	11607	20	0	8.666666667	10.26320288	11595	0	2901.75	5795.50069	7336.881627	4.414869027	264258.5	646928.1632	1584795	5	709	354.5	422.1427484	653	56	1585508	528502.6667	914776.062	1584795	5	0	0	0	0	72	92	1.892086726	2.522782301	0	11595	1454.125	4097.537534	16800000	0	0	0	1	0	0	0	0
979473	3	5	26	11607	20	0	8.666666667	10.26320288	7215	0	2321.4	3327.769794	11876.79497	8.167657506	139924.7143	369853.2384	978673	4	587	293.5	140.7142495	393	194	979318	244829.5	489229.0403	978673	4	0	0	0	0	72	112	3.062871565	5.104785941	0	7215	1292.555556	2650.585648	7025604.278	0	0	0	1	0	0	0	0
70970990	8	5	56	11607	20	0	7	5.656854249	5840	0	2321.4	3173.373883	164.3347514	0.183173435	5914249.167	19600000	68200000	1	69900000	9986839.143	25700000	68200000	1	1063876	265969	531248.1193	1062841	6	0	0	0	0	172	112	0.112722114	0.070451321	0	5840	833.5	2103.115592	4423095.192	0	0	0	0	1	0	0	0
36706	3	6	26	11601	20	0	8.666666667	10.26320288	5840	0	1933.5	2189.772933	316760.2027	245.1915218	4588.25	12686.49719	35985	5	36017	18008.5	25460.79387	36012	5	36679	7335.8	16101.71664	36139	49	0	0	0	0	72	132	81.73050727	163.4610145	0	5840	1162.7	1911.59573	3654198.233	0	0	0	1	0	0	0	0
71135711	8	5	56	11607	20	0	7	5.656854249	5840	0	2321.4	3173.373883	163.9542198	0.18274928	5927975.917	20000000	69400000	11	70300000	10000000	26200000	69400000	52	828166	207041.5	413335.2143	827044	11	0	0	0	0	172	112	0.112461096	0.070288185	0	5840	833.5	2103.115592	4423095.192	0	0	0	0	1	0	0	0
980315	3	6	26	11607	20	0	8.666666667	10.26320288	4380	0	1934.5	2177.344966	11866.5939	9.180722523	122539.375	346304.833	979600	3	583	291.5	408.0006127	580	3	980264	196052.8	438016.271	979600	3	0	0	0	0	72	132	3.060240841	6.120481682	0	4380	1163.3	1903.962654	3625073.789	0	0	0	1	0	0	0	0
1021734	3	7	26	11607	20	0	8.666666667	10.26320288	5840	0	1658.142857	2137.29708	11385.54653	9.787283187	113526	340233.0383	1020814	1	566	283	394.5655839	562	4	1021688	170281.3333	416674.2633	1020814	1	0	0	0	0	72	152	2.936184956	6.851098231	0	5840	1057.545455	1853.437529	3435230.673	0	0	0	1	0	0	0	0
839626	3	6	26	11607	20	0	8.666666667	10.26320288	5840	0	1934.5	2538.919278	13854.97829	10.71905825	104953.25	296472.049	838684	3	577	288.5	402.3437585	573	4	839582	167916.4	374970.6338	838684	3	0	0	0	0	72	132	3.573019416	7.146038832	0	5840	1163.3	2138.329153	4572451.567	0	0	0	1	0	0	0	0
70972715	8	5	56	11601	20	0	7	5.656854249	4380	0	2320.2	2193.240798	164.2462177	0.183168983	5914392.917	16800000	58300000	1	70100000	10000000	21700000	58300000	1	916659	229164.75	430392.4014	874059	16	0	0	0	0	172	112	0.112719374	0.070449609	0	4380	833.0714286	1674.294362	2803261.61	0	0	0	0	1	0	0	0
1623163	3	4	26	11607	20	0	8.666666667	10.26320288	11595	0	2901.75	5795.50069	7166.871103	4.312567499	270527.1667	661093.1735	1619977	14	2429	1214.5	1334.310496	2158	271	1623149	541049.6667	934378.9285	1619977	670	0	0	0	0	72	92	1.848243214	2.464324285	0	11595	1454.125	4097.537534	16800000	0	0	0	1	0	0	0	0
47966	3	4	26	11601	20	0	8.666666667	10.26320288	8760	0	2900.25	4128.319301	242400.8673	145.9367052	7994.333333	17764.12052	44180	32	3267	1633.5	2024.446715	3065	202	47934	15978	24469.60572	44180	378	0	0	0	0	72	92	62.54430221	83.39240295	0	8760	1453.375	3113.952607	9696700.839	0	0	0	1	0	0	0	0
308632	3	5	26	11607	20	0	8.666666667	10.26320288	7215	0	2321.4	3327.769794	37692.13821	25.92083776	44090.28571	116302.8265	307840	4	666	333	333.7544007	569	97	308584	77146	153796.2679	307840	4	0	0	0	0	72	112	9.720314161	16.2005236	0	7215	1292.555556	2650.585648	7025604.278	0	0	0	1	0	0	0	0
891307	3	5	26	11607	20	0	8.666666667	10.26320288	8675	0	2321.4	3769.536019	13051.6197	8.975583048	127329.5714	336523.9182	890494	4	547	273.5	297.6919549	484	63	891285	222821.25	445115.2352	890494	4	0	0	0	0	72	112	3.365843643	5.609739405	0	8675	1292.555556	2931.429562	8593279.278	0	0	0	1	0	0	0	0
787859	3	5	26	11601	20	0	8.666666667	10.26320288	8760	0	2320.2	3668.897	14757.7168	10.15410118	112551.2857	289400.8815	768666	49	18857	9428.5	13133.09425	18715	142	787698	196924.5	381262.6229	768666	49	0	0	0	0	72	112	3.807787942	6.346313236	0	8760	1291.888889	2866.607422	8217438.111	0	0	0	1	0	0	0	0
70212011	8	4	56	11601	20	0	7	5.656854249	8760	0	2900.25	4128.319301	166.0257246	0.170910929	6382910.091	18600000	61900000	1	69900000	9991766.429	23100000	61900000	1	290922	96974	149670.8288	269366	190	0	0	0	0	172	92	0.113940619	0.05697031	0	8760	897.1538462	2488.507044	6192667.308	0	0	0	0	1	0	0	0
890473	3	5	26	11607	20	0	8.666666667	10.26320288	5840	0	2321.4	3173.373883	13063.8436	8.983989408	127210.4286	336186.6444	889610	4	637	318.5	313.2483041	540	97	890385	222596.25	444675.8978	889610	4	0	0	0	0	72	112	3.368996028	5.61499338	0	5840	1292.555556	2554.159212	6523729.278	0	0	0	1	0	0	0	0
292754	3	5	26	11607	20	0	8.666666667	10.26320288	10135	0	2321.4	4413.201989	39736.434	27.3266975	41822	110322.1843	292009	5	490	245	248.901587	421	69	292735	73183.75	145883.6588	292009	5	0	0	0	0	72	112	10.24751156	17.07918594	0	10135	1292.555556	3350.634907	11200000	0	0	0	1	0	0	0	0
1613294	3	4	26	11607	20	0	8.666666667	10.26320288	11595	0	2901.75	5795.50069	7210.712988	4.338948759	268882.3333	658345.293	1612724	4	538	269	311.1269837	489	49	1613217	537739	930964.3503	1612724	4	0	0	0	0	72	92	1.859549468	2.479399291	0	11595	1454.125	4097.537534	16800000	0	0	0	1	0	0	0	0
1638621	3	6	26	11607	20	0	8.666666667	10.26320288	4380	0	1934.5	2177.344966	7099.262123	5.492423202	204827.625	579051.9297	1637908	3	598	299	346.4823228	544	54	1638484	327696.8	732430.3575	1637908	3	0	0	0	0	72	132	1.830807734	3.661615468	0	4380	1163.3	1903.962654	3625073.789	0	0	0	1	0	0	0	0
71005741	8	5	56	11607	20	0	7	5.656854249	7215	0	2321.4	3327.769794	164.2543242	0.183083788	5917145.083	18400000	64200000	1	70000000	9998171.286	24000000	64200000	1	1019474	254868.5	508967.8506	1018320	4	0	0	0	0	172	112	0.112666946	0.070416841	0	7215	833.5	2175.302587	4731941.346	0	0	0	0	1	0	0	0
71224193	9	5	62	11607	20	0	6.888888889	5.30199124	10135	0	2321.4	4413.201989	163.8347801	0.196562424	5478784.077	17700000	64300000	7	70000000	8752175.875	22500000	64300000	17	1207474	301868.5	603111.7461	1206536	7	0	0	0	0	192	112	0.126361558	0.070200866	0	10135	778.3333333	2615.387752	6840253.095	0	0	0	0	1	0	0	0
848192	3	6	26	11601	20	0	8.666666667	10.26320288	5840	0	1933.5	2201.078258	13707.98121	10.6108051	106024	289985.2113	823432	47	24154	12077	15451.69738	23003	1151	848145	169629	365634.4891	823432	159	0	0	0	0	72	132	3.536935034	7.073870067	0	5840	1162.7	1918.795458	3681776.011	0	0	0	1	0	0	0	0
847774	3	5	26	11601	20	0	8.666666667	10.26320288	8760	0	2320.2	3668.897	13714.74001	9.436477174	121110.5714	316525.5104	838892	43	8466	4233	5457.450137	8092	374	847731	211932.75	417991.0889	838892	179	0	0	0	0	72	112	3.53867894	5.897798234	0	8760	1291.888889	2866.607422	8217438.111	0	0	0	1	0	0	0	0
71286996	8	5	56	11607	20	0	7	5.656854249	5840	0	2321.4	3173.373883	163.6062768	0.182361451	5940583	19000000	66000000	3	70100000	10000000	24700000	66000000	3	1209387	302346.75	604074.2573	1208458	3	0	0	0	0	172	112	0.112222431	0.070139019	0	5840	833.5	2103.115592	4423095.192	0	0	0	0	1	0	0	0
70799494	9	5	62	11607	20	0	6.888888889	5.30199124	7215	0	2321.4	3327.769794	164.8175621	0.197741526	5446114.923	18800000	68000000	1	70100000	8760964.25	24000000	68000000	1	712516	178129	355559.472	711468	98	0	0	0	0	192	112	0.127119553	0.070621974	0	7215	778.3333333	2107.034872	4439595.952	0	0	0	0	1	0	0	0
592849	3	5	26	11607	20	0	8.666666667	10.26320288	10135	0	2321.4	4413.201989	19622.19722	13.49416125	84692.71429	223488.367	591516	4	1126	563	738.2194796	1085	41	592804	148201	295543.7441	591516	4	0	0	0	0	72	112	5.060310467	8.433850778	0	10135	1292.555556	3350.634907	11200000	0	0	0	1	0	0	0	0
71142031	8	5	56	11607	20	0	7	5.656854249	8760	0	2321.4	3802.315321	163.9396547	0.182733046	5928502.583	20000000	69500000	3	70400000	10100000	26200000	69500000	4	715616	178904	357190.1552	714689	3	0	0	0	0	172	112	0.112451105	0.070281941	0	8760	833.5	2402.71381	5773033.654	0	0	0	0	1	0	0	0
70860991	8	6	56	11601	20	0	7	5.656854249	5840	0	1933.5	2189.772933	164.5051789	0.197569915	5450845.462	19300000	69800000	0	70000000	9995813.571	26400000	69800000	0	898906	179781.2	397022.2721	889965	14	0	0	0	0	172	132	0.112897095	0.084672821	0	5840	777.5333333	1633.102694	2667024.41	0	0	0	0	1	0	0	0
1274722	3	5	26	11601	20	0	8.666666667	10.26320288	5840	0	2320.2	2436.833027	9121.204467	6.275878191	182103.1429	478316.0307	1266806	21	7192	3596	4993.588089	7127	65	1274701	318675.25	632095.4227	1266806	194	0	0	0	0	72	112	2.353454322	3.92242387	0	5840	1291.888889	2110.95076	4456113.111	0	0	0	1	0	0	0	0
70799820	8	6	56	11607	20	0	7	5.656854249	4380	0	1934.5	2177.344966	164.7320572	0.197740616	5446140	19500000	70200000	0	70300000	10000000	26500000	70200000	0	516695	103339	230671.8151	515977	3	0	0	0	0	172	132	0.112994638	0.084745978	0	4380	777.9333333	1627.46176	2648631.781	0	0	0	0	1	0	0	0
107086	3	6	26	11607	20	0	8.666666667	10.26320288	5840	0	1934.5	2538.919278	108632.3142	84.04459967	13385.75	37432.09766	106024	4	881	440.5	504.167135	797	84	106948	21389.6	47313.29783	106024	4	0	0	0	0	72	132	28.01486656	56.02973311	0	5840	1163.3	2138.329153	4572451.567	0	0	0	1	0	0	0	0
71549565	8	5	56	11607	20	0	7	5.656854249	7215	0	2321.4	3327.769794	163.0058827	0.18169223	5962463.75	17500000	60700000	4	71000000	10100000	22600000	60700000	89	567728	141932	283149.6376	566656	4	0	0	0	0	172	112	0.111810603	0.069881627	0	7215	833.5	2175.302587	4731941.346	0	0	0	0	1	0	0	0
858943	3	5	26	11607	20	0	8.666666667	10.26320288	7215	0	2321.4	3327.769794	13543.38996	9.313772858	122706.1429	324311.7659	858176	7	537	268.5	310.4198769	488	49	858929	214732.25	428962.5607	858176	7	0	0	0	0	72	112	3.492664822	5.821108036	0	7215	1292.555556	2650.585648	7025604.278	0	0	0	1	0	0	0	0
813920	3	6	26	11607	20	0	8.666666667	10.26320288	5840	0	1934.5	2538.919278	14292.55947	11.0575978	101740	287442.1727	813123	12	487	243.5	276.4787514	439	48	813904	162780.8	363552.385	813123	49	0	0	0	0	72	132	3.685865933	7.371731866	0	5840	1163.3	2138.329153	4572451.567	0	0	0	1	0	0	0	0
904282	3	7	26	11601	20	0	8.666666667	10.26320288	4380	0	1657.285714	1548.670905	12857.71474	11.05849724	100475.7778	298889.5792	897498	4	6051	3025.5	4273.046279	6047	4	904186	150697.6667	365863.5493	897498	9	0	0	0	0	72	152	3.317549172	7.740948067	0	4380	1057	1460.382073	2132715.8	0	0	0	1	0	0	0	0
890309	3	4	26	11607	20	0	8.666666667	10.26320288	11595	0	2901.75	5795.50069	13066.25003	7.862438771	148384.8333	363056.6695	889471	5	784	392	415.7787873	686	98	890259	296753	513308.9927	889471	5	0	0	0	0	72	92	3.369616616	4.492822155	0	11595	1454.125	4097.537534	16800000	0	0	0	1	0	0	0	0
534946	3	5	26	11601	20	0	8.666666667	10.26320288	7300	0	2320.2	3022.508098	21734.90408	14.95478048	76420.85714	193258.4387	514380	97	19926	9963	13876.26347	19775	151	534843	133710.75	253948.4815	514380	187	0	0	0	0	72	112	5.608042681	9.346737802	0	7300	1291.888889	2460.652985	6054813.111	0	0	0	1	0	0	0	0
70970670	8	4	56	11607	20	0	7	5.656854249	11595	0	2901.75	5795.50069	164.3354924	0.169083933	6451879.091	18900000	63000000	1	70400000	10100000	23500000	63000000	1	542174	180724.6667	312271.1588	541304	5	0	0	0	0	172	92	0.112722622	0.056361311	0	11595	897.6153846	3214.167532	10300000	0	0	0	0	1	0	0	0
70249354	8	7	56	11601	20	0	7	5.656854249	2920	0	1657.285714	1299.172136	165.937469	0.213525095	5017811	16900000	63600000	2	70100000	10000000	23700000	63600000	2	156288	26048	52425.65974	131165	14	0	0	0	0	172	152	0.113880051	0.099645044	0	2920	728.9375	1179.048061	1390154.329	0	0	0	0	1	0	0	0
71012717	9	4	62	11607	20	0	6.888888889	5.30199124	11595	0	2901.75	5795.50069	164.3226804	0.183065802	5917726.417	18300000	63600000	1	69900000	8738520.5	22300000	63600000	1	1105214	368404.6667	637460.0406	1104480	5	0	0	0	0	192	92	0.126737863	0.056327939	0	11595	833.9285714	3097.25274	9592974.533	0	0	0	0	1	0	0	0
71279269	9	5	62	11607	20	0	6.888888889	5.30199124	7215	0	2321.4	3327.769794	163.7081884	0.196410544	5483020.692	17600000	63700000	1	70000000	8755828.875	22300000	63700000	1	1233352	308338	616022.7639	1232372	5	0	0	0	0	192	112	0.126263921	0.070146623	0	7215	778.3333333	2107.034872	4439595.952	0	0	0	0	1	0	0	0
71454864	8	6	56	11607	20	0	7	5.656854249	5840	0	1934.5	2538.919278	163.2219187	0.19592788	5496528	17700000	64200000	1	70200000	10000000	24000000	64200000	1	1247702	249540.4	556936.492	1245818	47	0	0	0	0	172	132	0.111958788	0.083969091	0	5840	777.9333333	1804.898987	3257660.352	0	0	0	0	1	0	0	0
70306740	8	6	56	11607	20	0	7	5.656854249	4380	0	1934.5	2177.344966	165.8873673	0.199127424	5408210.769	18500000	67000000	0	69600000	9941622.286	25200000	67000000	0	715980	143196	319672.3084	715043	2	0	0	0	0	172	132	0.113787099	0.085340324	0	4380	777.9333333	1627.46176	2648631.781	0	0	0	0	1	0	0	0
1020679	3	5	26	11607	20	0	8.666666667	10.26320288	7300	0	2321.4	3346.363967	11397.31492	7.837919659	145811.2857	385340.391	1019681	3	758	379	424.2640687	679	79	1020664	255166	509676.7958	1019681	3	0	0	0	0	72	112	2.939219872	4.898699787	0	7300	1292.555556	2662.264877	7087654.278	0	0	0	1	0	0	0	0
70420529	8	6	56	11607	20	0	7	5.656854249	5840	0	1934.5	2538.919278	165.6193182	0.198805664	5416963.769	19000000	68700000	1	69900000	9978953	25900000	68700000	1	568819	113763.8	253599.685	567416	46	0	0	0	0	172	132	0.113603236	0.085202427	0	5840	777.9333333	1804.898987	3257660.352	0	0	0	0	1	0	0	0
1006604	3	5	26	11607	20	0	8.666666667	10.26320288	5840	0	2321.4	3173.373883	11556.67969	7.947514613	143800.5714	380020.9472	1005607	67	639	319.5	357.0889245	572	67	1006537	251634.25	502648.5587	1005607	93	0	0	0	0	72	112	2.98031798	4.967196633	0	5840	1292.555556	2554.159212	6523729.278	0	0	0	1	0	0	0	0
70770899	8	6	56	11607	20	0	7	5.656854249	4380	0	1934.5	2177.344966	164.7993761	0.197821424	5443915.308	19300000	69600000	1	70100000	10000000	26300000	69600000	1	679595	135919	302233.6707	676567	15	0	0	0	0	172	132	0.113040814	0.08478061	0	4380	777.9333333	1627.46176	2648631.781	0	0	0	0	1	0	0	0
587060	3	5	26	11601	20	0	8.666666667	10.26320288	5840	0	2320.2	2436.833027	19805.47133	13.6272272	83865.71429	210678.4469	561178	66	25267	12633.5	17602.0091	25080	187	586994	146748.5	276538.1542	561178	160	0	0	0	0	72	112	5.1102102	8.517017	0	5840	1291.888889	2110.95076	4456113.111	0	0	0	1	0	0	0	0
870550	3	5	26	11607	20	0	8.666666667	10.26320288	7215	0	2321.4	3327.769794	13362.81661	9.189592786	124364.2857	328660.0052	869695	4	658	329	371.9381669	592	66	870504	217626	434712.7542	869695	4	0	0	0	0	72	112	3.446097295	5.743495491	0	7215	1292.555556	2650.585648	7025604.278	0	0	0	1	0	0	0	0
491517	3	6	26	11607	20	0	8.666666667	10.26320288	5755	0	1934.5	2529.124572	23667.54354	18.31065863	61439.625	173483.8435	490790	3	610	305	363.4528855	562	48	491499	98299.8	219408.856	490790	3	0	0	0	0	72	132	6.103552878	12.20710576	0	5755	1163.3	2131.87096	4544873.789	0	0	0	1	0	0	0	0
290021	3	6	26	11607	20	0	8.666666667	10.26320288	5840	0	1934.5	2538.919278	40110.88852	31.0322356	36252.625	102182.0716	289140	3	680	340	453.9625535	661	19	289890	57978	129223.7625	289140	3	0	0	0	0	72	132	10.34407853	20.68815706	0	5840	1163.3	2138.329153	4572451.567	0	0	0	1	0	0	0	0
181418	3	4	26	11601	20	0	8.666666667	10.26320288	8760	0	2900.25	4128.319301	64089.56112	38.58492542	30236.33333	68408.66716	169566	46	11738	5869	8158.598041	11638	100	181246	60415.33333	94704.65385	169566	46	0	0	0	0	72	92	16.53639661	22.04852881	0	8760	1453.375	3113.952607	9696700.839	0	0	0	1	0	0	0	0
48	2	0	247	0	216	31	123.5	130.8147545	0	0	0	0	5145833.333	41666.66667	48	0	48	48	48	48	0	48	48	0	0	0	0	0	1	0	0	0	40	0	41666.66667	0	31	216	154.3333333	106.8097998	11408.33333	0	1	0	0	1	0	0	0
430692	3	4	649	421	649	0	216.3333333	374.7003247	421	0	105.25	210.5	2484.373984	16.25291392	71782	110726.5542	215438	56	214224	107112	151303.8806	214100	124	216675	72225	124206.2115	215645	56	0	0	0	0	104	136	6.965534535	9.28737938	0	649	133.75	255.0432736	65047.07143	0	0	0	1	0	0	0	0
1068540	7	7	1664	3369	1003	0	237.7142857	385.9459005	1460	0	481.2857143	620.8026295	4710.165272	13.10198963	82195.38462	243893.7112	892208	1	1044134	174022.3333	352712.8904	892208	586	1042064	173677.3333	389221.2034	967218	1	0	0	0	0	152	152	6.550994815	6.550994815	0	1460	335.5333333	502.4489834	252454.981	0	0	0	1	0	0	0	0
156	2	2	78	204	39	39	39	0	102	102	102	0	1807692.308	25641.02564	52	87.46999486	153	1	2	2	0	2	2	1	1	0	1	1	0	0	0	0	64	104	12820.51282	12820.51282	39	102	64.2	34.50652112	1190.7	0	0	0	0	0	0	0	0
61803	1	1	76	160	76	76	76	0	160	160	160	0	3818.584858	32.36088863	61803	0	61803	61803	0	0	0	0	0	0	0	0	0	0	0	0	0	0	32	20	16.18044432	16.18044432	76	160	104	48.49742261	2352	0	0	0	0	0	0	0	0
5319685	1	5	6	30	6	6	6	0	6	6	6	0	6.76731799	1.127886332	1063937	2359350.634	5284445	4	0	0	0	0	0	5300894	1325223.5	2639490.415	5284445	4	0	0	0	0	20	100	0.187981055	0.939905276	6	6	6	0	0	0	0	0	0	1	1	0	0
1981672	1	5	1375	24	1375	1375	1375	0	6	0	4.8	2.683281573	705.9695045	3.027746267	396334.4	877464.2003	1965978	3	0	0	0	0	0	1973977	493494.25	981660.6613	1965978	3	1	0	0	0	20	112	0.504624378	2.523121889	0	1375	396.2857143	668.5927296	447016.2381	0	1	0	0	1	1	0	0
10139404	1	5	6	30	6	6	6	0	6	6	6	0	3.550504546	0.591750758	2027880.8	4512957.511	10100000	1	0	0	0	0	0	10100000	2531227	5046450.701	10100000	1	0	0	0	0	20	100	0.098625126	0.493125631	6	6	6	0	0	0	0	0	0	1	1	0	0
4051228	1	5	6	30	6	6	6	0	6	6	6	0	8.886194507	1.481032418	810245.6	1800397.205	4030865	3	0	0	0	0	0	4032917	1008229.25	2015090.558	4030865	3	0	0	0	0	20	100	0.246838736	1.234193682	6	6	6	0	0	0	0	0	0	1	1	0	0
2138201	1	5	1375	24	1375	1375	1375	0	6	0	4.8	2.683281573	654.288348	2.806097275	427640.2	947859.6469	2123216	1007	0	0	0	0	0	2131953	532988.25	1060155.241	2123216	1007	1	0	0	0	20	112	0.467682879	2.338414396	0	1375	396.2857143	668.5927296	447016.2381	0	1	0	0	1	1	0	0
2068272	1	6	1375	30	1375	1375	1375	0	6	0	5	2.449489743	679.3110384	3.384467807	344712	831328.5553	2041613	0	0	0	0	0	0	2060019	412003.8	911000.8568	2041613	0	1	0	0	0	20	132	0.483495401	2.900972406	0	1375	347.5	634.1901472	402197.1429	0	1	0	0	1	1	0	0
71236369	5	9	11607	62	7215	0	2321.4	3327.769794	20	0	6.888888889	5.30199124	163.8067768	0.196528826	5479720.692	17800000	64400000	1	71200000	17800000	35000000	70400000	161	70400000	8799318.75	22500000	64400000	1	0	0	0	0	112	192	0.070188867	0.12633996	0	7215	778.3333333	2107.034872	4439595.952	0	0	0	0	1	1	0	0
901567	5	3	11607	26	7215	0	2321.4	3327.769794	20	0	8.666666667	10.26320288	12903.08984	8.873439245	128795.2857	340318.0895	900564	3	901567	225391.75	450114.9794	900564	3	723	361.5	419.3143212	658	65	0	0	0	0	112	72	5.545899528	3.327539717	0	7215	1292.555556	2650.585648	7025604.278	0	0	0	1	1	0	0	0
9194992	1	6	6	36	6	6	6	0	6	6	6	0	4.567703811	0.761283968	1532498.667	3736190.015	9158948	3	0	0	0	0	0	9173776	1834755.2	4094350.033	9158948	3	0	0	0	0	20	120	0.108754853	0.652529116	6	6	6	0	0	0	0	0	0	1	1	0	0
186737	6	3	11601	26	4380	0	1933.5	1757.789948	20	0	8.666666667	10.26320288	62264.0398	48.1961261	23342.125	62119.90224	176896	4	186737	37347.4	78117.58882	176896	45	9498	4749	5802.518246	8852	646	0	0	0	0	132	72	32.13075073	16.06537537	0	4380	1162.7	1645.241762	2706820.456	0	0	0	1	1	0	0	0
2984757	1	6	6	36	6	6	6	0	6	6	6	0	14.07149728	2.345249546	497459.5	1203022.572	2953069	1	0	0	0	0	0	2972915	594583	1318458.126	2953069	1	0	0	0	0	20	120	0.335035649	2.010213897	6	6	6	0	0	0	0	0	0	1	1	0	0
837287	1	7	6	42	6	6	6	0	6	6	6	0	57.32801298	9.554668829	119612.4286	308722.4225	819685	1	0	0	0	0	0	829323	138220.5	333860.5312	819685	1	0	0	0	0	20	140	1.194333604	8.360335226	6	6	6	0	0	0	0	0	0	1	1	0	0
70877803	5	9	11607	62	8760	0	2321.4	3802.315321	20	0	6.888888889	5.30199124	164.6354642	0.197523052	5452138.692	18800000	68100000	1	70900000	17700000	35000000	70200000	376	70200000	8771712.75	24000000	68100000	1	0	0	0	0	112	192	0.070543947	0.126979105	0	8760	778.3333333	2325.15043	5406324.524	0	0	0	0	1	1	0	0
70364341	5	10	11607	68	5840	0	2321.4	3173.373883	20	0	6.8	5.006662228	165.922111	0.21317616	5026024.357	16100000	60000000	1	70400000	17600000	35000000	70100000	152	70200000	7795397.333	19900000	60000000	1	0	0	0	0	112	212	0.07105872	0.14211744	0	5840	730.0625	1978.190435	3913237.396	0	0	0	0	1	1	0	0
4855594	1	6	1375	30	1375	1375	1375	0	6	0	5	2.449489743	289.3569767	1.441636183	809265.6667	1978172.062	4847191	1	0	0	0	0	0	4851868	970373.6	2167207.336	4847191	1	1	0	0	0	20	132	0.205948026	1.235688157	0	1375	347.5	634.1901472	402197.1429	0	1	0	0	1	1	0	0
70307579	6	9	11607	62	7300	0	1934.5	2863.744245	20	0	6.888888889	5.30199124	165.970727	0.213348265	5021969.929	17100000	64000000	0	70300000	14100000	31300000	70100000	192	70100000	8759377.25	22400000	64000000	0	0	0	0	0	132	192	0.085339306	0.128008959	0	7300	729.6875	1913.817885	3662698.896	0	0	0	0	1	1	0	0
1437485	1	5	6	30	6	6	6	0	6	6	6	0	25.04373959	4.173956598	287497	627751.3006	1410392	3	0	0	0	0	0	1421976	355494	703281.5798	1410392	3	0	0	0	0	20	100	0.695659433	3.478297165	6	6	6	0	0	0	0	0	0	1	1	0	0
71211733	7	9	11613	62	5840	0	1659	2429.621575	20	0	6.888888889	5.30199124	163.9477023	0.224682076	4747448.867	16400000	63600000	0	71200000	11900000	28500000	70100000	4	70100000	8762250.625	22300000	63600000	0	0	0	0	0	152	192	0.098298408	0.126383668	0	5840	687.1176471	1707.681172	2916174.985	0	0	0	0	1	1	0	0
71211824	7	9	11613	62	5840	0	1659	2429.621575	20	0	6.888888889	5.30199124	163.9474928	0.224681789	4747454.933	16400000	63600000	1	71200000	11900000	28500000	70100000	2	70100000	8761763.625	22300000	63600000	1	0	0	0	0	152	192	0.098298283	0.126383506	0	5840	687.1176471	1707.681172	2916174.985	0	0	0	0	1	1	0	0
2300250	1	5	6	30	6	6	6	0	6	6	6	0	15.65047277	2.608412129	460050	1017893.215	2280892	1	0	0	0	0	0	2289955	572488.75	1138943.508	2280892	1	0	0	0	0	20	100	0.434735355	2.173676774	6	6	6	0	0	0	0	0	0	1	1	0	0
3061153	1	5	6	30	6	6	6	0	6	6	6	0	11.76027464	1.960045774	612230.6	1355004.281	3036108	4	0	0	0	0	0	3044882	761220.5	1516595.596	3036108	4	0	0	0	0	20	100	0.326674296	1.633371478	6	6	6	0	0	0	0	0	0	1	1	0	0
4	2	0	37	0	31	6	18.5	17.67766953	0	0	0	0	9250000	500000	4	0	4	4	4	4	0	4	4	0	0	0	0	0	1	0	0	0	40	0	500000	0	6	31	22.66666667	14.43375673	208.3333333	0	1	0	0	1	0	0	0
853363	3	5	26	11601	20	0	8.666666667	10.26320288	8760	0	2320.2	3668.897	13624.91695	9.374674084	121909	310206.2351	825028	3	27061	13530.5	19130.77397	27058	3	853289	213322.25	407999.6605	825028	189	0	0	0	0	72	112	3.515502781	5.859171302	0	8760	1291.888889	2866.607422	8217438.111	0	0	0	1	0	0	0	0
5019868	5	0	30	0	6	6	6	0	0	0	0	0	5.976252762	0.996042127	1254967	2506603.907	5014872	1	5019868	1254967	2506603.907	5014872	1	0	0	0	0	0	0	0	0	0	100	0	0.996042127	0	6	6	6	0	0	0	0	0	0	1	0	0	0
5017869	4	0	24	0	6	6	6	0	0	0	0	0	4.782906848	0.797151141	1672623	2894469.12	5014868	992	5017869	1672623	2894469.12	5014868	992	0	0	0	0	0	0	0	0	0	80	0	0.797151141	0	6	6	6	0	0	0	0	0	0	1	0	0	0
894562	3	5	26	11607	20	0	8.666666667	10.26320288	7215	0	2321.4	3327.769794	13004.1294	8.942924023	127794.5714	337439.026	893034	39	1095	547.5	655.4879862	1011	84	894523	223630.75	446269.0751	893034	153	0	0	0	0	72	112	3.353596509	5.589327514	0	7215	1292.555556	2650.585648	7025604.278	0	0	0	1	0	0	0	0
557432	3	5	26	11607	20	0	8.666666667	10.26320288	7215	0	2321.4	3327.769794	20868.91316	14.35152628	79633.14286	210137.59	556180	3	946	473	482.2468248	814	132	557420	139355	277883.703	556180	3	0	0	0	0	72	112	5.381822357	8.969703928	0	7215	1292.555556	2650.585648	7025604.278	0	0	0	1	0	0	0	0
29539	3	6	26	11601	20	0	8.666666667	10.26320288	5840	0	1933.5	2189.772933	393615.2206	304.6819459	3692.375	10234.98443	29022	1	29028	14514	20524.48143	29027	1	29534	5906.8	12943.21926	29060	47	0	0	0	0	72	132	101.5606486	203.1212973	0	5840	1162.7	1911.59573	3654198.233	0	0	0	1	0	0	0	0
843182	3	5	26	11601	20	0	8.666666667	10.26320288	5840	0	2320.2	2436.833027	13789.43099	9.487868574	120454.5714	308720.3341	820328	4	21973	10986.5	15531.60045	21969	4	843036	210759	406509.2572	820328	156	0	0	0	0	72	112	3.557950715	5.929917859	0	5840	1291.888889	2110.95076	4456113.111	0	0	0	1	0	0	0	0
1366708	3	4	26	11601	20	0	8.666666667	10.26320288	8760	0	2900.25	4128.319301	8507.303682	5.121796316	227784.6667	552288.0931	1355102	50	11365	5682.5	7866.562941	11245	120	1366613	455537.6667	779065.4376	1355102	191	0	0	0	0	72	92	2.195055564	2.926740752	0	8760	1453.375	3113.952607	9696700.839	0	0	0	1	0	0	0	0
2827028	5	0	30	0	6	6	6	0	0	0	0	0	10.61185103	1.768641839	706757	1412836.747	2826012	1	2827028	706757	1412836.747	2826012	1	0	0	0	0	0	0	0	0	0	100	0	1.768641839	0	6	6	6	0	0	0	0	0	0	1	0	0	0
2821958	4	0	24	0	6	6	6	0	0	0	0	0	8.504733238	1.41745554	940652.6667	1628393.993	2820960	3	2821958	940652.6667	1628393.993	2820960	3	0	0	0	0	0	0	0	0	0	80	0	1.41745554	0	6	6	6	0	0	0	0	0	0	1	0	0	0
498727	3	5	26	11607	20	0	8.666666667	10.26320288	10220	0	2321.4	4455.182578	23325.38643	16.04083998	71246.71429	187848.6882	497247	39	1164	582	603.8691911	1009	155	498596	124649	248399.1167	497247	39	0	0	0	0	72	112	6.015314992	10.02552499	0	10220	1292.555556	3378.299021	11400000	0	0	0	1	0	0	0	0
187097	3	4	26	11607	20	0	8.666666667	10.26320288	11595	0	2901.75	5795.50069	62176.30427	37.41374795	31182.83333	75812.11285	185933	77	846	423	459.6194078	748	98	187020	62340	107035.3576	185933	162	0	0	0	0	72	92	16.03446341	21.37928454	0	11595	1454.125	4097.537534	16800000	0	0	0	1	0	0	0	0
841498	3	5	26	11601	20	0	8.666666667	10.26320288	5840	0	2320.2	2436.833027	13817.0263	9.506855631	120214	307702.8406	817752	6	23014	11507	16264.87018	23008	6	841458	210364.5	405068.1694	817752	201	0	0	0	0	72	112	3.565070862	5.94178477	0	5840	1291.888889	2110.95076	4456113.111	0	0	0	1	0	0	0	0
1329733	4	0	24	0	6	6	6	0	0	0	0	0	18.0487361	3.008122683	443244.3333	767214.2157	1329147	252	1329733	443244.3333	767214.2157	1329147	252	0	0	0	0	0	0	0	0	0	80	0	3.008122683	0	6	6	6	0	0	0	0	0	0	1	0	0	0
1022014	4	0	24	0	6	6	6	0	0	0	0	0	23.48304426	3.913840711	340671.3333	590056.5939	1022010	1	1022014	340671.3333	590056.5939	1022010	1	0	0	0	0	0	0	0	0	0	80	0	3.913840711	0	6	6	6	0	0	0	0	0	0	1	0	0	0
1002038	4	0	24	0	6	6	6	0	0	0	0	0	23.95118748	3.99186458	334012.6667	578205.63	1001667	48	1002038	334012.6667	578205.63	1001667	48	0	0	0	0	0	0	0	0	0	80	0	3.99186458	0	6	6	6	0	0	0	0	0	0	1	0	0	0
898297	3	4	26	11607	20	0	8.666666667	10.26320288	11595	0	2901.75	5795.50069	12950.05995	7.792522963	149716.1667	366258.4988	897338	5	887	443.5	458.912301	768	119	898247	299415.6667	517816.1253	897338	5	0	0	0	0	72	92	3.339652698	4.452870265	0	11595	1454.125	4097.537534	16800000	0	0	0	1	0	0	0	0
788446	3	6	26	11601	20	0	8.666666667	10.26320288	4380	0	1933.5	1757.789948	14746.72964	11.4148591	98555.75	269571.8833	765445	3	22036	11018	15577.56239	22033	3	788369	157673.8	339884.1951	765445	16	0	0	0	0	72	132	3.804953034	7.609906068	0	4380	1162.7	1645.241762	2706820.456	0	0	0	1	0	0	0	0
10747732	4	0	24	0	6	6	6	0	0	0	0	0	2.233029257	0.372171543	3582577.333	6199994.951	10700000	3	10700000	3582577.333	6199994.951	10700000	3	0	0	0	0	0	0	0	0	0	80	0	0.372171543	0	6	6	6	0	0	0	0	0	0	1	0	0	0
929842	3	4	26	11601	20	0	8.666666667	10.26320288	8760	0	2900.25	4128.319301	12504.27492	7.528160698	154973.6667	377741.2729	926031	33	3266	1633	2158.089896	3159	107	929809	309936.3333	533555.7579	926031	383	0	0	0	0	72	92	3.226354585	4.301806113	0	8760	1453.375	3113.952607	9696700.839	0	0	0	1	0	0	0	0
9784742	4	0	24	0	6	6	6	0	0	0	0	0	2.452798449	0.408799741	3261580.667	5648508.106	9783916	3	9784742	3261580.667	5648508.106	9783916	3	0	0	0	0	0	0	0	0	0	80	0	0.408799741	0	6	6	6	0	0	0	0	0	0	1	0	0	0
590913	3	6	26	11607	20	0	8.666666667	10.26320288	5840	0	1934.5	2538.919278	19686.48515	15.23066847	73864.125	208426.5633	589693	3	1098	549	551.5432893	939	159	590886	118177.2	263585.7812	589693	3	0	0	0	0	72	132	5.076889491	10.15377898	0	5840	1163.3	2138.329153	4572451.567	0	0	0	1	0	0	0	0
9558189	5	0	30	0	6	6	6	0	0	0	0	0	3.138669888	0.523111648	2389547.25	4778305.834	9557006	319	9558189	2389547.25	4778305.834	9557006	319	0	0	0	0	0	0	0	0	0	100	0	0.523111648	0	6	6	6	0	0	0	0	0	0	1	0	0	0
8770775	5	0	30	0	6	6	6	0	0	0	0	0	3.420450302	0.57007505	2192693.75	4384052.859	8768773	3	8770775	2192693.75	4384052.859	8768773	3	0	0	0	0	0	0	0	0	0	100	0	0.57007505	0	6	6	6	0	0	0	0	0	0	1	0	0	0
8771928	5	0	30	0	6	6	6	0	0	0	0	0	3.420000711	0.570000119	2192982	4383967.409	8768933	1	8771928	2192982	4383967.409	8768933	1	0	0	0	0	0	0	0	0	0	100	0	0.570000119	0	6	6	6	0	0	0	0	0	0	1	0	0	0
779761	3	5	26	11607	20	0	8.666666667	10.26320288	10135	0	2321.4	4413.201989	14918.6738	10.25955389	111394.4286	294095.055	778339	46	1037	518.5	641.3458505	972	65	779665	194916.25	388948.6909	778339	168	0	0	0	0	72	112	3.847332708	6.412221181	0	10135	1292.555556	3350.634907	11200000	0	0	0	1	0	0	0	0
560732	3	5	26	11601	20	0	8.666666667	10.26320288	5840	0	2320.2	2436.833027	20735.39588	14.26706519	80104.57143	206616.8241	548576	4	11674	5837	7512.302443	11149	525	560728	140182	272316.4632	548576	63	0	0	0	0	72	112	5.350149448	8.916915746	0	5840	1291.888889	2110.95076	4456113.111	0	0	0	1	0	0	0	0
8105405	4	0	24	0	6	6	6	0	0	0	0	0	2.960987144	0.493497857	2701801.667	4679053.275	8104707	210	8105405	2701801.667	4679053.275	8104707	210	0	0	0	0	0	0	0	0	0	80	0	0.493497857	0	6	6	6	0	0	0	0	0	0	1	0	0	0
933346	3	4	26	11601	20	0	8.666666667	10.26320288	8675	0	2900.25	4088.041942	12457.33094	7.499898216	155557.6667	378894.0524	928966	2	3896	1948	2752.059592	3894	2	933283	311094.3333	535096.2954	928966	159	0	0	0	0	72	92	3.214242092	4.285656123	0	8675	1453.375	3091.095642	9554872.268	0	0	0	1	0	0	0	0
782087	3	5	26	11607	20	0	8.666666667	10.26320288	10135	0	2321.4	4413.201989	14874.30427	10.22904101	111726.7143	295024.8378	780780	46	878	439	379.0092347	707	171	782041	195510.25	390180.0037	780780	162	0	0	0	0	72	112	3.83589038	6.393150634	0	10135	1292.555556	3350.634907	11200000	0	0	0	1	0	0	0	0
6172848	5	0	30	0	6	6	6	0	0	0	0	0	4.859993313	0.809998885	1543212	3081844.41	6165977	3	6172848	1543212	3081844.41	6165977	3	0	0	0	0	0	0	0	0	0	100	0	0.809998885	0	6	6	6	0	0	0	0	0	0	1	0	0	0
538774	3	4	26	11607	20	0	8.666666667	10.26320288	11595	0	2901.75	5795.50069	21591.61355	12.99246066	89795.66667	219554.3772	537959	5	709	354.5	309.0056634	573	136	538727	179575.6667	310369.3024	537959	5	0	0	0	0	72	92	5.568197426	7.424263235	0	11595	1454.125	4097.537534	16800000	0	0	0	1	0	0	0	0
4769915	4	0	24	0	6	6	6	0	0	0	0	0	5.031536201	0.838589367	1589971.667	2753017.153	4768882	2	4769915	1589971.667	2753017.153	4768882	2	0	0	0	0	0	0	0	0	0	80	0	0.838589367	0	6	6	6	0	0	0	0	0	0	1	0	0	0
1829831	3	6	26	11607	20	0	8.666666667	10.26320288	5840	0	1934.5	2538.919278	6357.417707	4.918487008	228728.875	646387.4105	1828456	3	985	492.5	366.9884194	752	233	1829786	365957.2	817561.7992	1828456	3	0	0	0	0	72	132	1.639495669	3.278991339	0	5840	1163.3	2138.329153	4572451.567	0	0	0	1	0	0	0	0
668274	3	4	26	11607	20	0	8.666666667	10.26320288	11595	0	2901.75	5795.50069	17407.53044	10.47474539	111379	272360.8643	667333	5	844	422	504.8742418	779	65	668233	222744.3333	385025.3367	667333	5	0	0	0	0	72	92	4.489176595	5.985568794	0	11595	1454.125	4097.537534	16800000	0	0	0	1	0	0	0	0
77988	3	5	26	11601	20	0	8.666666667	10.26320288	5840	0	2320.2	2436.833027	149087.039	102.5798841	11141.14286	21849.79907	57932	14	19613	9806.5	13615.34107	19434	179	77974	19493.5	27224.12901	57932	171	0	0	0	0	72	112	38.46745653	64.11242755	0	5840	1291.888889	2110.95076	4456113.111	0	0	0	1	0	0	0	0
3795917	5	0	30	0	6	6	6	0	0	0	0	0	7.903228653	1.317204776	948979.25	1897181.835	3794752	313	3795917	948979.25	1897181.835	3794752	313	0	0	0	0	0	0	0	0	0	100	0	1.317204776	0	6	6	6	0	0	0	0	0	0	1	0	0	0
2779958	4	0	24	0	6	6	6	0	0	0	0	0	8.633223955	1.438870659	926652.6667	1605006.036	2779954	0	2779958	926652.6667	1605006.036	2779954	0	0	0	0	0	0	0	0	0	0	80	0	1.438870659	0	6	6	6	0	0	0	0	0	0	1	0	0	0
1269125	3	4	26	11601	20	0	8.666666667	10.26320288	8760	0	2900.25	4128.319301	9161.430119	5.515611149	211520.8333	504638.1635	1241398	96	27071	13535.5	17722.21726	26067	1004	1269029	423009.6667	708876.0487	1241398	190	0	0	0	0	72	92	2.36383335	3.1517778	0	8760	1453.375	3113.952607	9696700.839	0	0	0	1	0	0	0	0
1269275	3	4	26	11601	20	0	8.666666667	10.26320288	8760	0	2900.25	4128.319301	9160.347442	5.514959327	211545.8333	504707.4675	1241567	158	27023	13511.5	17667.06293	26004	1019	1269117	423039	708996.2232	1241567	189	0	0	0	0	72	92	2.363553997	3.15140533	0	8760	1453.375	3113.952607	9696700.839	0	0	0	1	0	0	0	0
2060984	4	0	24	0	6	6	6	0	0	0	0	0	11.64492301	1.940820501	686994.6667	1189907.935	2060982	1	2060984	686994.6667	1189907.935	2060982	1	0	0	0	0	0	0	0	0	0	80	0	1.940820501	0	6	6	6	0	0	0	0	0	0	1	0	0	0
1588735	4	0	24	0	6	6	6	0	0	0	0	0	15.1063582	2.517726367	529578.3333	916665.9507	1588053	329	1588735	529578.3333	916665.9507	1588053	329	0	0	0	0	0	0	0	0	0	80	0	2.517726367	0	6	6	6	0	0	0	0	0	0	1	0	0	0
1835086	3	4	26	11607	20	0	8.666666667	10.26320288	11595	0	2901.75	5795.50069	6339.21244	3.814535123	305847.6667	747795.0075	1832277	52	2323	1161.5	1414.920669	2162	161	1835034	611678	1057070.22	1832277	373	0	0	0	0	72	92	1.634800767	2.179734356	0	11595	1454.125	4097.537534	16800000	0	0	0	1	0	0	0	0
115153	5	0	30	0	6	6	6	0	0	0	0	0	260.5229564	43.42049274	28788.25	57276.21749	114702	1	115153	28788.25	57276.21749	114702	1	0	0	0	0	0	0	0	0	0	100	0	43.42049274	0	6	6	6	0	0	0	0	0	0	1	0	0	0
109549	4	0	24	0	6	6	6	0	0	0	0	0	219.0800464	36.51334106	36516.33333	62634.18565	108840	273	109549	36516.33333	62634.18565	108840	273	0	0	0	0	0	0	0	0	0	80	0	36.51334106	0	6	6	6	0	0	0	0	0	0	1	0	0	0
24729	3	5	26	11607	20	0	8.666666667	10.26320288	7215	0	2321.4	3327.769794	470419.3457	323.5068139	3532.714286	8943.996342	23810	4	709	354.5	427.7996026	657	52	24691	6172.75	11762.16464	23810	4	0	0	0	0	72	112	121.3150552	202.1917587	0	7215	1292.555556	2650.585648	7025604.278	0	0	0	1	0	0	0	0
22580406	5	0	30	0	6	6	6	0	0	0	0	0	1.3285855	0.221430917	5645101.5	11300000	22600000	1	22600000	5645101.5	11300000	22600000	1	0	0	0	0	0	0	0	0	0	100	0	0.221430917	0	6	6	6	0	0	0	0	0	0	1	0	0	0
1806750	3	6	26	11601	20	0	8.666666667	10.26320288	5840	0	1933.5	2189.772933	6435.312024	4.98132005	225843.75	636249.7965	1800474	47	5940	2970	4010.709663	5806	134	1806700	361340	804504.3406	1800474	47	0	0	0	0	72	132	1.660440017	3.320880033	0	5840	1162.7	1911.59573	3654198.233	0	0	0	1	0	0	0	0
33670	3	6	26	11607	20	0	8.666666667	10.26320288	4380	0	1934.5	2177.344966	345500.4455	267.3002673	4208.75	11247.22952	32024	2	1343	671.5	877.5195155	1292	51	33654	6730.8	14151.33961	32024	2	0	0	0	0	72	132	89.1000891	178.2001782	0	4380	1163.3	1903.962654	3625073.789	0	0	0	1	0	0	0	0
8654846	4	0	24	0	6	6	6	0	0	0	0	0	2.773012946	0.462168824	2884948.667	4996318.215	8654200	316	8654846	2884948.667	4996318.215	8654200	316	0	0	0	0	0	0	0	0	0	80	0	0.462168824	0	6	6	6	0	0	0	0	0	0	1	0	0	0
1807461	3	6	26	11601	20	0	8.666666667	10.26320288	4380	0	1933.5	1757.789948	6432.780569	4.979360551	225932.625	630253.2158	1785634	52	21311	10655.5	13578.57152	20257	1054	1807409	361481.8	796178.096	1785634	64	0	0	0	0	72	132	1.65978685	3.3195737	0	4380	1162.7	1645.241762	2706820.456	0	0	0	1	0	0	0	0
619527	3	5	26	11607	20	0	8.666666667	10.26320288	5840	0	2321.4	3173.373883	18777.22843	12.91307723	88503.85714	233650.8771	618374	4	905	452.5	518.3092706	819	86	619386	154846.5	309018.5516	618374	4	0	0	0	0	72	112	4.842403963	8.070673272	0	5840	1292.555556	2554.159212	6523729.278	0	0	0	1	0	0	0	0
128953	3	4	26	11607	20	0	8.666666667	10.26320288	11595	0	2901.75	5795.50069	90211.16221	54.28334354	21492.16667	52122.99783	127887	57	823	411.5	351.4320702	660	163	128896	42965.33333	73545.04986	127887	177	0	0	0	0	72	92	23.26429009	31.01905345	0	11595	1454.125	4097.537534	16800000	0	0	0	1	0	0	0	0
128844	3	6	26	11607	20	0	8.666666667	10.26320288	5840	0	1934.5	2538.919278	90287.47943	69.85191394	16105.5	45168.40764	127890	2	823	411.5	511.2382028	773	50	128799	25759.8	57093.50864	127890	2	0	0	0	0	72	132	23.28397131	46.56794263	0	5840	1163.3	2138.329153	4572451.567	0	0	0	1	0	0	0	0
47200	3	5	26	11601	20	0	8.666666667	10.26320288	7300	0	2320.2	3022.508098	246334.7458	169.4915254	6742.857143	11799.95067	29427	45	17310	8655	11805.85482	17003	307	47155	11788.75	14275.26746	29427	182	0	0	0	0	72	112	63.55932203	105.9322034	0	7300	1291.888889	2460.652985	6054813.111	0	0	0	1	0	0	0	0
7042823	5	0	30	0	6	6	6	0	0	0	0	0	4.259655539	0.70994259	1760705.75	3518085.242	7037833	1	7042823	1760705.75	3518085.242	7037833	1	0	0	0	0	0	0	0	0	0	100	0	0.70994259	0	6	6	6	0	0	0	0	0	0	1	0	0	0
6039577	4	0	24	0	6	6	6	0	0	0	0	0	3.973788231	0.662298038	2013192.333	3483486.585	6035576	992	6039577	2013192.333	3483486.585	6035576	992	0	0	0	0	0	0	0	0	0	80	0	0.662298038	0	6	6	6	0	0	0	0	0	0	1	0	0	0
977347	3	6	26	11601	20	0	8.666666667	10.26320288	4380	0	1933.5	1757.789948	11896.49122	9.208602472	122168.375	341863.2056	968206	14	8604	4302	5853.429935	8441	163	977333	195466.6	431990.0805	968206	50	0	0	0	0	72	132	3.069534157	6.139068315	0	4380	1162.7	1645.241762	2706820.456	0	0	0	1	0	0	0	0
5090828	4	0	24	0	6	6	6	0	0	0	0	0	4.714360807	0.785726801	1696942.667	2938383.817	5089896	6	5090828	1696942.667	2938383.817	5089896	6	0	0	0	0	0	0	0	0	0	80	0	0.785726801	0	6	6	6	0	0	0	0	0	0	1	0	0	0
652811	3	6	26	11607	20	0	8.666666667	10.26320288	5840	0	1934.5	2538.919278	17819.85904	13.7865324	81601.375	230398.7938	651809	2	806	403	511.9453096	765	41	652763	130552.6	291391.402	651809	2	0	0	0	0	72	132	4.595510799	9.191021597	0	5840	1163.3	2138.329153	4572451.567	0	0	0	1	0	0	0	0
18156	3	6	26	11607	20	0	8.666666667	10.26320288	4380	0	1934.5	2177.344966	640724.8293	495.7038995	2269.5	5752.527941	16473	12	1261	630.5	801.1519831	1197	64	18144	3628.8	7200.98026	16473	16	0	0	0	0	72	132	165.2346332	330.4692664	0	4380	1163.3	1903.962654	3625073.789	0	0	0	1	0	0	0	0
5041886	5	0	30	0	6	6	6	0	0	0	0	0	5.950154367	0.991692394	1260471.5	2518937.133	5038877	4	5041886	1260471.5	2518937.133	5038877	4	0	0	0	0	0	0	0	0	0	100	0	0.991692394	0	6	6	6	0	0	0	0	0	0	1	0	0	0
5038871	5	0	30	0	6	6	6	0	0	0	0	0	5.953714632	0.992285772	1259717.75	2518779.543	5037887	0	5038871	1259717.75	2518779.543	5037887	0	0	0	0	0	0	0	0	0	0	100	0	0.992285772	0	6	6	6	0	0	0	0	0	0	1	0	0	0
5032927	5	0	30	0	6	6	6	0	0	0	0	0	5.960746103	0.993457684	1258231.75	2512459.766	5026920	1	5032927	1258231.75	2512459.766	5026920	1	0	0	0	0	0	0	0	0	0	100	0	0.993457684	0	6	6	6	0	0	0	0	0	0	1	0	0	0
420575	3	6	26	11601	20	0	8.666666667	10.26320288	5840	0	1933.5	2189.772933	27645.48535	21.3992748	52571.875	136795.7994	390140	1	30006	15003	21216.03186	30005	1	420449	84089.8	171577.1908	390140	46	0	0	0	0	72	132	7.133091601	14.2661832	0	5840	1162.7	1911.59573	3654198.233	0	0	0	1	0	0	0	0
4039073	4	0	24	0	6	6	6	0	0	0	0	0	5.941957474	0.990326246	1346357.667	2329344.109	4036052	3	4039073	1346357.667	2329344.109	4036052	3	0	0	0	0	0	0	0	0	0	80	0	0.990326246	0	6	6	6	0	0	0	0	0	0	1	0	0	0
3119909	4	0	24	0	6	6	6	0	0	0	0	0	7.692532058	1.282088676	1039969.667	1800415.21	3118910	3	3119909	1039969.667	1800415.21	3118910	3	0	0	0	0	0	0	0	0	0	80	0	1.282088676	0	6	6	6	0	0	0	0	0	0	1	0	0	0
3080943	5	0	30	0	6	6	6	0	0	0	0	0	9.737278489	1.622879748	770235.75	1539776.244	3079900	1	3080943	770235.75	1539776.244	3079900	1	0	0	0	0	0	0	0	0	0	100	0	1.622879748	0	6	6	6	0	0	0	0	0	0	1	0	0	0
20317	3	5	26	11607	20	0	8.666666667	10.26320288	5840	0	2321.4	3173.373883	572574.6911	393.7589211	2902.428571	7162.884076	19132	3	957	478.5	607.404725	908	49	20271	5067.75	9385.97906	19132	3	0	0	0	0	72	112	147.6595954	246.0993257	0	5840	1292.555556	2554.159212	6523729.278	0	0	0	1	0	0	0	0
3022918	5	0	30	0	6	6	6	0	0	0	0	0	9.924185836	1.654030973	755729.5	1509543.197	3020044	1	3022918	755729.5	1509543.197	3020044	1	0	0	0	0	0	0	0	0	0	100	0	1.654030973	0	6	6	6	0	0	0	0	0	0	1	0	0	0
2643638	5	0	30	0	6	6	6	0	0	0	0	0	11.34799848	1.89133308	660909.5	1320634.354	2641861	271	2643638	660909.5	1320634.354	2641861	271	0	0	0	0	0	0	0	0	0	100	0	1.89133308	0	6	6	6	0	0	0	0	0	0	1	0	0	0
999204	3	4	26	11601	20	0	8.666666667	10.26320288	7215	0	2900.25	3540.00286	11636.26246	7.005576439	166534	399787.5811	982492	47	16510	8255	11477.75727	16371	139	999000	333000	562534.8766	982492	155	0	0	0	0	72	92	3.002389902	4.003186536	0	7215	1453.375	2786.259804	7763243.696	0	0	0	1	0	0	0	0
1096075	4	0	24	0	6	6	6	0	0	0	0	0	21.89631184	3.649385307	365358.3333	631896.0475	1095009	325	1096075	365358.3333	631896.0475	1095009	325	0	0	0	0	0	0	0	0	0	80	0	3.649385307	0	6	6	6	0	0	0	0	0	0	1	0	0	0
128060	3	6	26	11607	20	0	8.666666667	10.26320288	4380	0	1934.5	2177.344966	90840.23114	70.27955646	16007.5	44819.54173	126928	3	1005	502.5	642.7600641	957	48	127953	25590.6	56650.78411	126928	3	0	0	0	0	72	132	23.42651882	46.85303764	0	4380	1163.3	1903.962654	3625073.789	0	0	0	1	0	0	0	0
29012	4	0	24	0	6	6	6	0	0	0	0	0	827.2438991	137.8739832	9670.666667	15899.45352	28021	4	29012	9670.666667	15899.45352	28021	4	0	0	0	0	0	0	0	0	0	80	0	137.8739832	0	6	6	6	0	0	0	0	0	0	1	0	0	0
11511927	4	0	24	0	6	6	6	0	0	0	0	0	2.084794318	0.34746572	3837309	6642954.457	11500000	993	11500000	3837309	6642954.457	11500000	993	0	0	0	0	0	0	0	0	0	80	0	0.34746572	0	6	6	6	0	0	0	0	0	0	1	0	0	0
11360701	5	0	30	0	6	6	6	0	0	0	0	0	2.64068212	0.440113687	2840175.25	5679579.851	11400000	3	11400000	2840175.25	5679579.851	11400000	3	0	0	0	0	0	0	0	0	0	100	0	0.440113687	0	6	6	6	0	0	0	0	0	0	1	0	0	0
244106	3	6	26	11607	20	0	8.666666667	10.26320288	5755	0	1934.5	2529.124572	47655.5267	36.86922894	30513.25	85861.93554	243010	14	792	396	480.8326112	736	56	244050	48810	108561.5378	243010	14	0	0	0	0	72	132	12.28974298	24.57948596	0	5755	1163.3	2131.87096	4544873.789	0	0	0	1	0	0	0	0
867954	3	5	26	11607	20	0	8.666666667	10.26320288	10135	0	2321.4	4413.201989	13402.78402	9.217078324	123993.4286	327643.5293	867019	4	687	343.5	340.1183618	584	103	867905	216976.25	433361.9288	867019	4	0	0	0	0	72	112	3.456404372	5.760673953	0	10135	1292.555556	3350.634907	11200000	0	0	0	1	0	0	0	0
9584763	5	0	30	0	6	6	6	0	0	0	0	0	3.129967846	0.521661308	2396190.75	4791718.189	9583768	1	9584763	2396190.75	4791718.189	9583768	1	0	0	0	0	0	0	0	0	0	100	0	0.521661308	0	6	6	6	0	0	0	0	0	0	1	0	0	0
1030947	3	5	26	11607	20	0	8.666666667	10.26320288	8760	0	2321.4	3802.315321	11283.80023	7.759855744	147278.1429	387937.895	1027036	40	2724	1362	1856.862407	2675	49	1030856	257714	512882.4928	1027036	40	0	0	0	0	72	112	2.909945904	4.84990984	0	8760	1292.555556	2952.520834	8717379.278	0	0	0	1	0	0	0	0
8626984	5	0	30	0	6	6	6	0	0	0	0	0	3.477460953	0.579576825	2156746	4312822.026	8625979	1	8626984	2156746	4312822.026	8625979	1	0	0	0	0	0	0	0	0	0	100	0	0.579576825	0	6	6	6	0	0	0	0	0	0	1	0	0	0
1046833	3	5	26	11607	20	0	8.666666667	10.26320288	5840	0	2321.4	3173.373883	11112.56523	7.642097641	149547.5714	395088.1948	1045523	3	1100	550	690.1362184	1038	62	1046819	261704.75	522545.7428	1045523	3	0	0	0	0	72	112	2.865786615	4.776311026	0	5840	1292.555556	2554.159212	6523729.278	0	0	0	1	0	0	0	0
1046002	3	5	26	11607	20	0	8.666666667	10.26320288	5840	0	2321.4	3173.373883	11121.39365	7.648168933	149428.8571	394867.9516	1044905	3	869	434.5	478.7112909	773	96	1045992	261498	522271.4937	1044905	3	0	0	0	0	72	112	2.86806335	4.780105583	0	5840	1292.555556	2554.159212	6523729.278	0	0	0	1	0	0	0	0
246687	3	7	26	11607	20	0	8.666666667	10.26320288	5840	0	1658.142857	2137.29708	47156.92355	40.53719896	27409.66667	81693.8693	245259	9	1060	530	514.7737367	894	166	246601	41100.16667	100017.8344	245259	9	0	0	0	0	72	152	12.16115969	28.37603927	0	5840	1057.545455	1853.437529	3435230.673	0	0	0	1	0	0	0	0
33756	3	6	26	11601	20	0	8.666666667	10.26320288	4380	0	1933.5	1757.789948	344442.4695	266.6192677	4219.5	11192.93618	31914	9	32025	16012.5	22632.36675	32016	9	33654	6730.8	14312.90686	32330	43	0	0	0	0	72	132	88.87308923	177.7461785	0	4380	1162.7	1645.241762	2706820.456	0	0	0	1	0	0	0	0
6547825	5	0	30	0	6	6	6	0	0	0	0	0	4.581674067	0.763612345	1636956.25	3269915.886	6541829	3	6547825	1636956.25	3269915.886	6541829	3	0	0	0	0	0	0	0	0	0	100	0	0.763612345	0	6	6	6	0	0	0	0	0	0	1	0	0	0
5540887	5	0	30	0	6	6	6	0	0	0	0	0	5.414295581	0.902382597	1385221.75	2768426.289	5537861	4	5540887	1385221.75	2768426.289	5537861	4	0	0	0	0	0	0	0	0	0	100	0	0.902382597	0	6	6	6	0	0	0	0	0	0	1	0	0	0
5539890	5	0	30	0	6	6	6	0	0	0	0	0	5.415269978	0.902544996	1384972.5	2767931.789	5536870	1	5539890	1384972.5	2767931.789	5536870	1	0	0	0	0	0	0	0	0	0	100	0	0.902544996	0	6	6	6	0	0	0	0	0	0	1	0	0	0
4621848	4	0	24	0	6	6	6	0	0	0	0	0	5.192728104	0.865454684	1540616	2666808.481	4619981	1	4621848	1540616	2666808.481	4619981	1	0	0	0	0	0	0	0	0	0	80	0	0.865454684	0	6	6	6	0	0	0	0	0	0	1	0	0	0
35662	3	6	26	11601	20	0	8.666666667	10.26320288	5840	0	1933.5	2201.078258	326033.3128	252.3694689	4457.75	11902.3785	33906	6	34002	17001	24034.55949	33996	6	35572	7114.4	15058.65473	34046	48	0	0	0	0	72	132	84.1231563	168.2463126	0	5840	1162.7	1918.795458	3681776.011	0	0	0	1	0	0	0	0
1003563	3	4	26	11607	20	0	8.666666667	10.26320288	11595	0	2901.75	5795.50069	11591.69878	6.975147549	167260.5	408610.1683	1001332	31	1724	862	653.3666658	1324	400	1003517	334505.6667	577488.8737	1001332	476	0	0	0	0	72	92	2.98934895	3.9857986	0	11595	1454.125	4097.537534	16800000	0	0	0	1	0	0	0	0
204362	3	6	26	11601	20	0	8.666666667	10.26320288	4380	0	1933.5	1757.789948	56894.13883	44.03949854	25545.25	61388.86738	175549	1	28040	14020	19825.85993	28039	1	204305	40861	76273.69918	175549	66	0	0	0	0	72	132	14.67983285	29.35966569	0	4380	1162.7	1645.241762	2706820.456	0	0	0	1	0	0	0	0
2628536	4	0	24	0	6	6	6	0	0	0	0	0	9.130557847	1.521759641	876178.6667	1516857.644	2627695	312	2628536	876178.6667	1516857.644	2627695	312	0	0	0	0	0	0	0	0	0	80	0	1.521759641	0	6	6	6	0	0	0	0	0	0	1	0	0	0
741281	3	5	26	11607	20	0	8.666666667	10.26320288	10135	0	2321.4	4413.201989	15693.10423	10.79212876	105897.2857	279654.6071	740094	3	910	455	639.2245302	907	3	741186	185296.5	369865.1974	740094	4	0	0	0	0	72	112	4.047048285	6.745080476	0	10135	1292.555556	3350.634907	11200000	0	0	0	1	0	0	0	0
2551992	4	0	24	0	6	6	6	0	0	0	0	0	9.404418196	1.567403033	850664	1472529.058	2550994	3	2551992	850664	1472529.058	2550994	3	0	0	0	0	0	0	0	0	0	80	0	1.567403033	0	6	6	6	0	0	0	0	0	0	1	0	0	0
725654	3	5	26	11607	20	0	8.666666667	10.26320288	5840	0	2321.4	3173.373883	16031.05612	11.02453787	103664.8571	273849.5539	724697	3	796	398	535.9869401	777	19	725605	181401.25	362197.3523	724697	3	0	0	0	0	72	112	4.134201699	6.890336166	0	5840	1292.555556	2554.159212	6523729.278	0	0	0	1	0	0	0	0
1006850	3	5	26	11607	20	0	8.666666667	10.26320288	7300	0	2321.4	3346.363967	11553.85609	7.945572826	143835.7143	380104.6808	1005832	2	760	380	298.3990617	591	169	1006826	251706.5	502750.4577	1005832	2	0	0	0	0	72	112	2.97958981	4.965983016	0	7300	1292.555556	2662.264877	7087654.278	0	0	0	1	0	0	0	0
766708	3	6	26	11601	20	0	8.666666667	10.26320288	4380	0	1933.5	1757.789948	15164.83459	11.73849758	95838.5	259777.066	738316	11	27827	13913.5	19413.61668	27641	186	766604	153320.8	327242.076	738316	11	0	0	0	0	72	132	3.912832526	7.825665051	0	4380	1162.7	1645.241762	2706820.456	0	0	0	1	0	0	0	0
742017	5	0	30	0	6	6	6	0	0	0	0	0	40.43034054	6.738390091	185504.25	369120.2292	739183	272	742017	185504.25	369120.2292	739183	272	0	0	0	0	0	0	0	0	0	100	0	6.738390091	0	6	6	6	0	0	0	0	0	0	1	0	0	0
591914	5	0	30	0	6	6	6	0	0	0	0	0	50.68303841	8.447173069	147978.5	295294.7006	590920	1	591914	147978.5	295294.7006	590920	1	0	0	0	0	0	0	0	0	0	100	0	8.447173069	0	6	6	6	0	0	0	0	0	0	1	0	0	0
9042778	5	0	30	0	6	6	6	0	0	0	0	0	3.31756458	0.55292743	2260694.5	4515383.662	9033767	0	9042778	2260694.5	4515383.662	9033767	0	0	0	0	0	0	0	0	0	0	100	0	0.55292743	0	6	6	6	0	0	0	0	0	0	1	0	0	0
436089	3	5	26	11601	20	0	8.666666667	10.26320288	5840	0	2320.2	2436.833027	26661.98872	18.34487914	62298.42857	161360.2565	428186	98	7410	3705	4583.466156	6946	464	435991	108997.75	212819.6677	428186	174	0	0	0	0	72	112	6.879329678	11.46554946	0	5840	1291.888889	2110.95076	4456113.111	0	0	0	1	0	0	0	0
7059827	5	0	30	0	6	6	6	0	0	0	0	0	4.249395913	0.708232652	1764956.75	3525248.477	7052828	1	7059827	1764956.75	3525248.477	7052828	1	0	0	0	0	0	0	0	0	0	100	0	0.708232652	0	6	6	6	0	0	0	0	0	0	1	0	0	0
712823	3	5	26	11607	20	0	8.666666667	10.26320288	7215	0	2321.4	3327.769794	16319.61932	11.22298242	101831.8571	268909.0747	711660	3	955	477.5	615.8900064	913	42	712707	178176.75	355655.7097	711660	3	0	0	0	0	72	112	4.208618409	7.014364015	0	7215	1292.555556	2650.585648	7025604.278	0	0	0	1	0	0	0	0
5804874	4	0	24	0	6	6	6	0	0	0	0	0	4.134456665	0.689076111	1934958	3350591.701	5803888	3	5804874	1934958	3350591.701	5803888	3	0	0	0	0	0	0	0	0	0	80	0	0.689076111	0	6	6	6	0	0	0	0	0	0	1	0	0	0
747700	3	4	26	11607	20	0	8.666666667	10.26320288	11595	0	2901.75	5795.50069	15558.37903	9.3620436	124616.6667	303782.2066	744707	12	2702	1351	1359.059233	2312	390	747686	249228.6667	429098.5311	744707	279	0	0	0	0	72	92	4.0123044	5.3497392	0	11595	1454.125	4097.537534	16800000	0	0	0	1	0	0	0	0
119071	3	5	26	11601	20	0	8.666666667	10.26320288	5840	0	2320.2	2436.833027	97647.62201	67.18680451	17010.14286	33800.20342	89940	98	28479	14239.5	19767.17007	28217	262	118973	29743.25	42280.70078	89940	164	0	0	0	0	72	112	25.19505169	41.99175282	0	5840	1291.888889	2110.95076	4456113.111	0	0	0	1	0	0	0	0
4588876	5	0	30	0	6	6	6	0	0	0	0	0	6.537548628	1.089591438	1147219	2293130.046	4586914	4	4588876	1147219	2293130.046	4586914	4	0	0	0	0	0	0	0	0	0	100	0	1.089591438	0	6	6	6	0	0	0	0	0	0	1	0	0	0
3660925	5	0	30	0	6	6	6	0	0	0	0	0	8.194650259	1.365775043	915231.25	1829801.892	3659934	1	3660925	915231.25	1829801.892	3659934	1	0	0	0	0	0	0	0	0	0	100	0	1.365775043	0	6	6	6	0	0	0	0	0	0	1	0	0	0
156317	3	4	26	11601	20	0	8.666666667	10.26320288	8760	0	2900.25	4128.319301	74380.90547	44.78079799	26052.83333	48512.63722	121139	59	34552	17276	23990.71887	34240	312	156206	52068.66667	62176.32453	121139	567	0	0	0	0	72	92	19.19177057	25.58902743	0	8760	1453.375	3113.952607	9696700.839	0	0	0	1	0	0	0	0
169897	3	4	26	11601	20	0	8.666666667	10.26320288	8760	0	2900.25	4128.319301	68435.58156	41.20143381	28316.16667	67109.25942	165270	5	3980	1990	2590.839246	3822	158	169892	56630.66667	94100.58499	165270	567	0	0	0	0	72	92	17.65775735	23.54367646	0	8760	1453.375	3113.952607	9696700.839	0	0	0	1	0	0	0	0
169698	3	4	26	11601	20	0	8.666666667	10.26320288	7215	0	2900.25	3540.00286	68515.83401	41.24974956	28283	67142.68972	165304	58	4109	2054.5	2611.345343	3901	208	169640	56546.66667	94207.42309	165304	188	0	0	0	0	72	92	17.6784641	23.57128546	0	7215	1453.375	2786.259804	7763243.696	0	0	0	1	0	0	0	0
908188	3	6	26	11601	20	0	8.666666667	10.26320288	4380	0	1933.5	1757.789948	12802.41536	9.909842456	113523.5	307507.9293	874007	1	33869	16934.5	23947.58536	33868	1	908088	181617.6	387333.0747	874007	17	0	0	0	0	72	132	3.303280819	6.606561637	0	4380	1162.7	1645.241762	2706820.456	0	0	0	1	0	0	0	0
1801987	5	0	30	0	6	6	6	0	0	0	0	0	16.64828881	2.774714801	450496.75	900326.9553	1800987	1	1801987	450496.75	900326.9553	1800987	1	0	0	0	0	0	0	0	0	0	100	0	2.774714801	0	6	6	6	0	0	0	0	0	0	1	0	0	0
1616948	4	0	24	0	6	6	6	0	0	0	0	0	14.84277788	2.473796313	538982.6667	932676.8728	1615945	3	1616948	538982.6667	932676.8728	1615945	3	0	0	0	0	0	0	0	0	0	80	0	2.473796313	0	6	6	6	0	0	0	0	0	0	1	0	0	0
1574961	5	0	30	0	6	6	6	0	0	0	0	0	19.04809071	3.174681786	393740.25	786164.6368	1572987	3	1574961	393740.25	786164.6368	1572987	3	0	0	0	0	0	0	0	0	0	100	0	3.174681786	0	6	6	6	0	0	0	0	0	0	1	0	0	0
1047954	5	0	30	0	6	6	6	0	0	0	0	0	28.62721074	4.771201789	261988.5	522691.196	1046025	3	1047954	261988.5	522691.196	1046025	3	0	0	0	0	0	0	0	0	0	100	0	4.771201789	0	6	6	6	0	0	0	0	0	0	1	0	0	0
940170	3	4	26	11601	20	0	8.666666667	10.26320288	5840	0	2900.25	3345.636997	12366.91237	7.445461991	156695	376282.8393	924682	49	15250	7625	10595.28801	15117	133	940118	313372.6667	529462.9464	924682	189	0	0	0	0	72	92	3.190912282	4.254549709	0	5840	1453.375	2681.356423	7189672.268	0	0	0	1	0	0	0	0
1042666	3	5	26	11601	20	0	8.666666667	10.26320288	7215	0	2320.2	2991.555649	11151.22196	7.672639177	148952.2857	388551.9936	1030047	63	12284	6142	8597.004246	12221	63	1042549	260637.25	512971.6127	1030047	66	0	0	0	0	72	112	2.877239691	4.795399486	0	7215	1291.888889	2441.667076	5961738.111	0	0	0	1	0	0	0	0
1029948	3	4	26	11607	20	0	8.666666667	10.26320288	11595	0	2901.75	5795.50069	11294.74498	6.796459627	171658	419945.9677	1028869	59	786	393	441.2346315	705	81	1029889	343296.3333	593723.4328	1028869	188	0	0	0	0	72	92	2.912768412	3.883691215	0	11595	1454.125	4097.537534	16800000	0	0	0	1	0	0	0	0
290290	3	6	26	11601	20	0	8.666666667	10.26320288	4380	0	1933.5	1757.789948	40053.0504	31.00347928	36286.25	92878.9003	265157	14	24817	12408.5	17480.38674	24769	48	290233	58046.6	116272.7041	265157	14	0	0	0	0	72	132	10.33449309	20.66898619	0	4380	1162.7	1645.241762	2706820.456	0	0	0	1	0	0	0	0
9838936	5	0	30	0	6	6	6	0	0	0	0	0	3.049110188	0.508185031	2459734	4918785.357	9837912	1	9838936	2459734	4918785.357	9837912	1	0	0	0	0	0	0	0	0	0	100	0	0.508185031	0	6	6	6	0	0	0	0	0	0	1	0	0	0
360572	3	5	26	11607	20	0	8.666666667	10.26320288	5840	0	2321.4	3173.373883	32262.62716	22.18696959	51510.28571	135739.1793	359337	3	1002	501	627.9108217	945	57	360522	90130.5	179471.572	359337	3	0	0	0	0	72	112	8.320113597	13.866856	0	5840	1292.555556	2554.159212	6523729.278	0	0	0	1	0	0	0	0
9811802	5	0	30	0	6	6	6	0	0	0	0	0	3.057542335	0.509590389	2452950.5	4901227.704	9804791	1	9811802	2452950.5	4901227.704	9804791	1	0	0	0	0	0	0	0	0	0	100	0	0.509590389	0	6	6	6	0	0	0	0	0	0	1	0	0	0
1048318	2	5	20	11607	20	0	10	14.14213562	10135	0	2321.4	4413.201989	11091.10022	6.677363167	174719.6667	427431.3113	1047210	5	842	842	0	842	842	1048233	262058.25	523434.6284	1047210	5	0	0	0	0	52	112	1.907818048	4.769545119	0	10135	1453.375	3544.652026	12600000	0	0	0	1	0	0	0	0
1048498	3	5	26	11607	20	0	8.666666667	10.26320288	7215	0	2321.4	3327.769794	11094.91864	7.629962098	149785.4286	395810.8867	1047400	4	813	406.5	492.8534265	755	58	1048418	262104.5	523530.4498	1047400	4	0	0	0	0	72	112	2.861235787	4.768726311	0	7215	1292.555556	2650.585648	7025604.278	0	0	0	1	0	0	0	0
7934278	5	0	30	0	6	6	6	0	0	0	0	0	3.781062373	0.630177062	1983569.5	3965290.42	7931505	324	7934278	1983569.5	3965290.42	7931505	324	0	0	0	0	0	0	0	0	0	100	0	0.630177062	0	6	6	6	0	0	0	0	0	0	1	0	0	0
7933575	5	0	30	0	6	6	6	0	0	0	0	0	3.781397415	0.630232903	1983393.75	3965401.535	7931496	252	7933575	1983393.75	3965401.535	7931496	252	0	0	0	0	0	0	0	0	0	100	0	0.630232903	0	6	6	6	0	0	0	0	0	0	1	0	0	0
7931600	4	0	24	0	6	6	6	0	0	0	0	0	3.025871199	0.504311866	2643866.667	4578757.139	7930960	313	7931600	2643866.667	4578757.139	7930960	313	0	0	0	0	0	0	0	0	0	80	0	0.504311866	0	6	6	6	0	0	0	0	0	0	1	0	0	0
6851853	4	0	24	0	6	6	6	0	0	0	0	0	3.502702116	0.583783686	2283951	3954169.803	6849833	1004	6851853	2283951	3954169.803	6849833	1004	0	0	0	0	0	0	0	0	0	80	0	0.583783686	0	6	6	6	0	0	0	0	0	0	1	0	0	0
6839841	4	0	24	0	6	6	6	0	0	0	0	0	3.508853495	0.584808916	2279947	3948118.048	6838841	3	6839841	2279947	3948118.048	6838841	3	0	0	0	0	0	0	0	0	0	80	0	0.584808916	0	6	6	6	0	0	0	0	0	0	1	0	0	0
6248860	5	0	30	0	6	6	6	0	0	0	0	0	4.80087568	0.800145947	1562215	3122404.777	6245822	4	6248860	1562215	3122404.777	6245822	4	0	0	0	0	0	0	0	0	0	100	0	0.800145947	0	6	6	6	0	0	0	0	0	0	1	0	0	0
5930708	4	0	24	0	6	6	6	0	0	0	0	0	4.046734387	0.674455731	1976902.667	3423251.49	5929733	317	5930708	1976902.667	3423251.49	5929733	317	0	0	0	0	0	0	0	0	0	80	0	0.674455731	0	6	6	6	0	0	0	0	0	0	1	0	0	0
301766	3	4	26	11601	20	0	8.666666667	10.26320288	8760	0	2900.25	4128.319301	38529.85426	23.19678161	50294.33333	111055.0858	276073	36	25471	12735.5	17486.04359	25100	371	301702	100567.3333	152516.0919	276073	186	0	0	0	0	72	92	9.941477834	13.25530378	0	8760	1453.375	3113.952607	9696700.839	0	0	0	1	0	0	0	0
302021	3	5	26	11601	20	0	8.666666667	10.26320288	7300	0	2320.2	3022.508098	38497.32303	26.48822433	43145.85714	103132.544	276085	64	25492	12746	17557.46138	25161	331	301875	75468.75	134271.5391	276085	186	0	0	0	0	72	112	9.933084123	16.55514021	0	7300	1291.888889	2460.652985	6054813.111	0	0	0	1	0	0	0	0
464139	3	5	26	11607	20	0	8.666666667	10.26320288	10135	0	2321.4	4413.201989	25063.61241	17.23621587	66305.57143	174994.1979	463155	5	687	343.5	218.4959954	498	189	464058	116014.5	231427.1883	463155	5	0	0	0	0	72	112	6.463580953	10.77263492	0	10135	1292.555556	3350.634907	11200000	0	0	0	1	0	0	0	0
3928706	4	0	24	0	6	6	6	0	0	0	0	0	6.108881652	1.018146942	1309568.667	2266794.124	3927037	340	3928706	1309568.667	2266794.124	3927037	340	0	0	0	0	0	0	0	0	0	80	0	1.018146942	0	6	6	6	0	0	0	0	0	0	1	0	0	0
702213	3	6	26	11607	20	0	8.666666667	10.26320288	5840	0	1934.5	2538.919278	16566.19858	12.81662402	87776.625	247896.1221	701288	2	730	365	405.8792924	652	78	702209	140441.8	313522.7431	701288	2	0	0	0	0	72	132	4.272208005	8.544416011	0	5840	1163.3	2138.329153	4572451.567	0	0	0	1	0	0	0	0
711659	3	5	26	11607	20	0	8.666666667	10.26320288	7215	0	2321.4	3327.769794	16346.31193	11.2413389	101665.5714	268555.0472	710691	4	730	365	379.0092347	633	97	711626	177906.5	355189.8209	710691	4	0	0	0	0	72	112	4.215502087	7.025836812	0	7215	1292.555556	2650.585648	7025604.278	0	0	0	1	0	0	0	0
1822979	4	0	24	0	6	6	6	0	0	0	0	0	13.16526411	2.194210685	607659.6667	1051643.629	1821993	4	1822979	607659.6667	1051643.629	1821993	4	0	0	0	0	0	0	0	0	0	80	0	2.194210685	0	6	6	6	0	0	0	0	0	0	1	0	0	0
1824980	4	0	24	0	6	6	6	0	0	0	0	0	13.15082905	2.191804842	608326.6667	1052798.907	1823994	3	1824980	608326.6667	1052798.907	1823994	3	0	0	0	0	0	0	0	0	0	80	0	2.191804842	0	6	6	6	0	0	0	0	0	0	1	0	0	0
1185002	3	5	26	11607	20	0	8.666666667	10.26320288	10135	0	2321.4	4413.201989	9816.861069	6.751043458	169286	447413.3473	1183924	16	790	395	364.8670991	653	137	1184954	296238.5	591790.4345	1183924	16	0	0	0	0	72	112	2.531641297	4.219402161	0	10135	1292.555556	3350.634907	11200000	0	0	0	1	0	0	0	0
876945	3	4	26	11607	20	0	8.666666667	10.26320288	11595	0	2901.75	5795.50069	13265.37012	7.982256584	146157.5	357548.9089	876001	4	879	439.5	399.5153314	722	157	876866	292288.6667	505509.8908	876001	4	0	0	0	0	72	92	3.420967107	4.561289477	0	11595	1454.125	4097.537534	16800000	0	0	0	1	0	0	0	0
11535680	4	0	24	0	6	6	6	0	0	0	0	0	2.08050154	0.346750257	3845226.667	6659303.514	11500000	1	11500000	3845226.667	6659303.514	11500000	1	0	0	0	0	0	0	0	0	0	80	0	0.346750257	0	6	6	6	0	0	0	0	0	0	1	0	0	0
9717959	5	0	30	0	6	6	6	0	0	0	0	0	3.087067974	0.514511329	2429489.75	4853645.153	9709956	1	9717959	2429489.75	4853645.153	9709956	1	0	0	0	0	0	0	0	0	0	100	0	0.514511329	0	6	6	6	0	0	0	0	0	0	1	0	0	0
8043146	4	0	24	0	6	6	6	0	0	0	0	0	2.983907043	0.497317841	2681048.667	4643259.577	8042623	206	8043146	2681048.667	4643259.577	8042623	206	0	0	0	0	0	0	0	0	0	80	0	0.497317841	0	6	6	6	0	0	0	0	0	0	1	0	0	0
7779743	4	0	24	0	6	6	6	0	0	0	0	0	3.084934811	0.514155802	2593247.667	4491066.006	7779084	229	7779743	2593247.667	4491066.006	7779084	229	0	0	0	0	0	0	0	0	0	80	0	0.514155802	0	6	6	6	0	0	0	0	0	0	1	0	0	0
5522883	4	0	24	0	6	6	6	0	0	0	0	0	4.345556478	0.724259413	1840961	3188634.523	5522879	0	5522883	1840961	3188634.523	5522879	0	0	0	0	0	0	0	0	0	0	80	0	0.724259413	0	6	6	6	0	0	0	0	0	0	1	0	0	0
4701856	5	0	30	0	6	6	6	0	0	0	0	0	6.380459121	1.063409853	1175464	2350278.044	4700881	1	4701856	1175464	2350278.044	4700881	1	0	0	0	0	0	0	0	0	0	100	0	1.063409853	0	6	6	6	0	0	0	0	0	0	1	0	0	0
3728075	5	0	30	0	6	6	6	0	0	0	0	0	8.04704841	1.341174735	932018.75	1862714.218	3726090	47	3728075	932018.75	1862714.218	3726090	47	0	0	0	0	0	0	0	0	0	100	0	1.341174735	0	6	6	6	0	0	0	0	0	0	1	0	0	0
59	1	1	6	6	6	6	6	0	6	6	6	0	203389.8305	33898.30508	59	0	59	59	0	0	0	0	0	0	0	0	0	0	0	0	0	0	20	20	16949.15254	16949.15254	6	6	6	0	0	0	0	0	0	1	0	0	0
2645940	5	0	30	0	6	6	6	0	0	0	0	0	11.33812558	1.889687597	661485	1322300.751	2644936	1	2645940	661485	1322300.751	2644936	1	0	0	0	0	0	0	0	0	0	100	0	1.889687597	0	6	6	6	0	0	0	0	0	0	1	0	0	0
2041973	5	0	30	0	6	6	6	0	0	0	0	0	14.6916732	2.4486122	510493.25	1019173.77	2039253	1	2041973	510493.25	1019173.77	2039253	1	0	0	0	0	0	0	0	0	0	100	0	2.4486122	0	6	6	6	0	0	0	0	0	0	1	0	0	0
649172	5	0	30	0	6	6	6	0	0	0	0	0	46.21271404	7.702119007	162293	323982.0126	648266	177	649172	162293	323982.0126	648266	177	0	0	0	0	0	0	0	0	0	100	0	7.702119007	0	6	6	6	0	0	0	0	0	0	1	0	0	0
12047559	4	0	24	0	6	6	6	0	0	0	0	0	1.992104791	0.332017465	4015853	6954818.806	12000000	4	12000000	4015853	6954818.806	12000000	4	0	0	0	0	0	0	0	0	0	80	0	0.332017465	0	6	6	6	0	0	0	0	0	0	1	0	0	0
12036695	5	0	30	0	6	6	6	0	0	0	0	0	2.492378514	0.415396419	3009173.75	6013677.072	12000000	1	12000000	3009173.75	6013677.072	12000000	1	0	0	0	0	0	0	0	0	0	100	0	0.415396419	0	6	6	6	0	0	0	0	0	0	1	0	0	0
12035690	5	0	30	0	6	6	6	0	0	0	0	0	2.492586632	0.415431105	3008922.5	6011851.388	12000000	3	12000000	3008922.5	6011851.388	12000000	3	0	0	0	0	0	0	0	0	0	100	0	0.415431105	0	6	6	6	0	0	0	0	0	0	1	0	0	0
11515098	4	0	24	0	6	6	6	0	0	0	0	0	2.084220212	0.347370035	3838366	6647623.991	11500000	249	11500000	3838366	6647623.991	11500000	249	0	0	0	0	0	0	0	0	0	80	0	0.347370035	0	6	6	6	0	0	0	0	0	0	1	0	0	0
10746711	5	0	30	0	6	6	6	0	0	0	0	0	2.791551759	0.465258627	2686677.75	5372016.879	10700000	158	10700000	2686677.75	5372016.879	10700000	158	0	0	0	0	0	0	0	0	0	100	0	0.465258627	0	6	6	6	0	0	0	0	0	0	1	0	0	0
10122731	4	0	24	0	6	6	6	0	0	0	0	0	2.370901687	0.395150281	3374243.667	5843492.866	10100000	3	10100000	3374243.667	5843492.866	10100000	3	0	0	0	0	0	0	0	0	0	80	0	0.395150281	0	6	6	6	0	0	0	0	0	0	1	0	0	0
9569079	5	0	30	0	6	6	6	0	0	0	0	0	3.135097955	0.522516326	2392269.75	4783656.836	9567755	319	9569079	2392269.75	4783656.836	9567755	319	0	0	0	0	0	0	0	0	0	100	0	0.522516326	0	6	6	6	0	0	0	0	0	0	1	0	0	0
8085757	5	0	30	0	6	6	6	0	0	0	0	0	3.71022775	0.618371292	2021439.25	4042201.167	8084741	307	8085757	2021439.25	4042201.167	8084741	307	0	0	0	0	0	0	0	0	0	100	0	0.618371292	0	6	6	6	0	0	0	0	0	0	1	0	0	0
6075898	5	0	30	0	6	6	6	0	0	0	0	0	4.937541743	0.822923624	1518974.5	3035265.088	6071872	507	6075898	1518974.5	3035265.088	6071872	507	0	0	0	0	0	0	0	0	0	100	0	0.822923624	0	6	6	6	0	0	0	0	0	0	1	0	0	0
5983836	4	0	24	0	6	6	6	0	0	0	0	0	4.010805109	0.668467518	1994612	3452175.613	5980841	1012	5983836	1994612	3452175.613	5980841	1012	0	0	0	0	0	0	0	0	0	80	0	0.668467518	0	6	6	6	0	0	0	0	0	0	1	0	0	0
5957860	5	0	30	0	6	6	6	0	0	0	0	0	5.035365047	0.839227508	1489465	2978275.364	5956878	2	5957860	1489465	2978275.364	5956878	2	0	0	0	0	0	0	0	0	0	100	0	0.839227508	0	6	6	6	0	0	0	0	0	0	1	0	0	0
4727725	4	0	24	0	6	6	6	0	0	0	0	0	5.076437399	0.8460729	1575908.333	2729536.847	4727706	1	4727725	1575908.333	2729536.847	4727706	1	0	0	0	0	0	0	0	0	0	80	0	0.8460729	0	6	6	6	0	0	0	0	0	0	1	0	0	0
4682903	4	0	24	0	6	6	6	0	0	0	0	0	5.125026079	0.854171013	1560967.667	2703671.844	4682899	1	4682903	1560967.667	2703671.844	4682899	1	0	0	0	0	0	0	0	0	0	80	0	0.854171013	0	6	6	6	0	0	0	0	0	0	1	0	0	0
2736088	4	0	24	0	6	6	6	0	0	0	0	0	8.771647696	1.461941283	912029.3333	1576605.153	2732535	3	2736088	912029.3333	1576605.153	2732535	3	0	0	0	0	0	0	0	0	0	80	0	1.461941283	0	6	6	6	0	0	0	0	0	0	1	0	0	0
676345	5	0	30	0	6	6	6	0	0	0	0	0	44.35606089	7.392676814	169086.25	336997.8434	674583	478	676345	169086.25	336997.8434	674583	478	0	0	0	0	0	0	0	0	0	100	0	7.392676814	0	6	6	6	0	0	0	0	0	0	1	0	0	0
13094653	5	0	30	0	6	6	6	0	0	0	0	0	2.291011453	0.381835242	3273663.25	6546651.184	13100000	1	13100000	3273663.25	6546651.184	13100000	1	0	0	0	0	0	0	0	0	0	100	0	0.381835242	0	6	6	6	0	0	0	0	0	0	1	0	0	0
12657650	4	0	24	0	6	6	6	0	0	0	0	0	1.896086556	0.316014426	4219216.667	7307501.865	12700000	4	12700000	4219216.667	7307501.865	12700000	4	0	0	0	0	0	0	0	0	0	80	0	0.316014426	0	6	6	6	0	0	0	0	0	0	1	0	0	0
9120732	4	0	24	0	6	6	6	0	0	0	0	0	2.631367745	0.438561291	3040244	5264133.778	9118742	3	9120732	3040244	5264133.778	9118742	3	0	0	0	0	0	0	0	0	0	80	0	0.438561291	0	6	6	6	0	0	0	0	0	0	1	0	0	0
8047850	5	0	30	0	6	6	6	0	0	0	0	0	3.727703672	0.621283945	2011962.5	4021927.749	8044854	4	8047850	2011962.5	4021927.749	8044854	4	0	0	0	0	0	0	0	0	0	100	0	0.621283945	0	6	6	6	0	0	0	0	0	0	1	0	0	0
8036064	4	0	24	0	6	6	6	0	0	0	0	0	2.986536693	0.497756115	2678688	4637893.502	8034066	3	8036064	2678688	4637893.502	8034066	3	0	0	0	0	0	0	0	0	0	80	0	0.497756115	0	6	6	6	0	0	0	0	0	0	1	0	0	0
7998996	5	0	30	0	6	6	6	0	0	0	0	0	3.750470684	0.625078447	1999749	3998829.361	7997993	1	7998996	1999749	3998829.361	7997993	1	0	0	0	0	0	0	0	0	0	100	0	0.625078447	0	6	6	6	0	0	0	0	0	0	1	0	0	0
7977769	5	0	30	0	6	6	6	0	0	0	0	0	3.76044982	0.626741637	1994442.25	3987550.528	7975768	3	7977769	1994442.25	3987550.528	7975768	3	0	0	0	0	0	0	0	0	0	100	0	0.626741637	0	6	6	6	0	0	0	0	0	0	1	0	0	0
7121962	4	0	24	0	6	6	6	0	0	0	0	0	3.369857913	0.561642985	2373987.333	4111583.491	7121635	3	7121962	2373987.333	4111583.491	7121635	3	0	0	0	0	0	0	0	0	0	80	0	0.561642985	0	6	6	6	0	0	0	0	0	0	1	0	0	0
7044859	6	0	36	0	6	6	6	0	0	0	0	0	5.110109372	0.851684895	1408971.8	3149439.288	7042860	1	7044859	1408971.8	3149439.288	7042860	1	0	0	0	0	0	0	0	0	0	120	0	0.851684895	0	6	6	6	0	0	0	0	0	0	1	0	0	0
6011875	5	0	30	0	6	6	6	0	0	0	0	0	4.990123713	0.831687286	1502968.75	3002599.949	6006868	4	6011875	1502968.75	3002599.949	6006868	4	0	0	0	0	0	0	0	0	0	100	0	0.831687286	0	6	6	6	0	0	0	0	0	0	1	0	0	0
6006884	5	0	30	0	6	6	6	0	0	0	0	0	4.994269908	0.832378318	1501721	3002770.037	6005876	1	6006884	1501721	3002770.037	6005876	1	0	0	0	0	0	0	0	0	0	100	0	0.832378318	0	6	6	6	0	0	0	0	0	0	1	0	0	0
5080901	4	0	24	0	6	6	6	0	0	0	0	0	4.723571666	0.787261944	1693633.667	2931723.179	5078896	994	5080901	1693633.667	2931723.179	5078896	994	0	0	0	0	0	0	0	0	0	80	0	0.787261944	0	6	6	6	0	0	0	0	0	0	1	0	0	0
3086027	4	0	24	0	6	6	6	0	0	0	0	0	7.776989637	1.29616494	1028675.667	1780872.467	3085050	46	3086027	1028675.667	1780872.467	3085050	46	0	0	0	0	0	0	0	0	0	80	0	1.29616494	0	6	6	6	0	0	0	0	0	0	1	0	0	0
1086997	4	0	24	0	6	6	6	0	0	0	0	0	22.07917777	3.679862962	362332.3333	626719.1073	1086005	3	1086997	362332.3333	626719.1073	1086005	3	0	0	0	0	0	0	0	0	0	80	0	3.679862962	0	6	6	6	0	0	0	0	0	0	1	0	0	0
1032992	5	0	30	0	6	6	6	0	0	0	0	0	29.04185124	4.840308541	258248	515753.5992	1031878	1	1032992	258248	515753.5992	1031878	1	0	0	0	0	0	0	0	0	0	100	0	4.840308541	0	6	6	6	0	0	0	0	0	0	1	0	0	0
1021821	4	0	24	0	6	6	6	0	0	0	0	0	23.48747971	3.914579951	340607	588206.1864	1019809	997	1021821	340607	588206.1864	1019809	997	0	0	0	0	0	0	0	0	0	80	0	3.914579951	0	6	6	6	0	0	0	0	0	0	1	0	0	0
37581	5	0	30	0	6	6	6	0	0	0	0	0	798.2757244	133.0459541	9395.25	17465.81069	35555	1	37581	9395.25	17465.81069	35555	1	0	0	0	0	0	0	0	0	0	100	0	133.0459541	0	6	6	6	0	0	0	0	0	0	1	0	0	0
11024742	5	0	30	0	6	6	6	0	0	0	0	0	2.721152114	0.453525352	2756185.5	5509704.656	11000000	1	11000000	2756185.5	5509704.656	11000000	1	0	0	0	0	0	0	0	0	0	100	0	0.453525352	0	6	6	6	0	0	0	0	0	0	1	0	0	0
11022685	4	0	24	0	6	6	6	0	0	0	0	0	2.177327938	0.36288799	3674228.333	6363089.342	11000000	3	11000000	3674228.333	6363089.342	11000000	3	0	0	0	0	0	0	0	0	0	80	0	0.36288799	0	6	6	6	0	0	0	0	0	0	1	0	0	0
10965755	4	0	24	0	6	6	6	0	0	0	0	0	2.188631791	0.364771965	3655251.667	6329885.631	11000000	324	11000000	3655251.667	6329885.631	11000000	324	0	0	0	0	0	0	0	0	0	80	0	0.364771965	0	6	6	6	0	0	0	0	0	0	1	0	0	0
9063874	5	0	30	0	6	6	6	0	0	0	0	0	3.30984301	0.551640502	2265968.5	4531198.334	9062766	257	9063874	2265968.5	4531198.334	9062766	257	0	0	0	0	0	0	0	0	0	100	0	0.551640502	0	6	6	6	0	0	0	0	0	0	1	0	0	0
8757580	3	0	18	0	6	6	6	0	0	0	0	0	2.055362326	0.342560388	4378790	6191892.252	8757119	461	8757580	4378790	6191892.252	8757119	461	0	0	0	0	0	0	0	0	0	60	0	0.342560388	0	6	6	6	0	0	0	0	0	0	1	0	0	0
8970773	5	0	30	0	6	6	6	0	0	0	0	0	3.344193416	0.557365569	2242693.25	4484721.858	8969776	1	8970773	2242693.25	4484721.858	8969776	1	0	0	0	0	0	0	0	0	0	100	0	0.557365569	0	6	6	6	0	0	0	0	0	0	1	0	0	0
8106960	5	0	30	0	6	6	6	0	0	0	0	0	3.700523994	0.616753999	2026740	4052146.694	8104960	4	8106960	2026740	4052146.694	8104960	4	0	0	0	0	0	0	0	0	0	100	0	0.616753999	0	6	6	6	0	0	0	0	0	0	1	0	0	0
7007023	4	0	24	0	6	6	6	0	0	0	0	0	3.42513504	0.57085584	2335674.333	4044638.889	7006021	1	7007023	2335674.333	4044638.889	7006021	1	0	0	0	0	0	0	0	0	0	80	0	0.57085584	0	6	6	6	0	0	0	0	0	0	1	0	0	0
6100860	5	0	30	0	6	6	6	0	0	0	0	0	4.917339523	0.819556587	1525215	3049768.035	6099867	3	6100860	1525215	3049768.035	6099867	3	0	0	0	0	0	0	0	0	0	100	0	0.819556587	0	6	6	6	0	0	0	0	0	0	1	0	0	0
6082840	4	0	18	0	6	0	4.5	3	0	0	0	0	2.959144084	0.657587574	2027613.333	3510129.864	6080762	1	6082840	2027613.333	3510129.864	6080762	1	0	0	0	0	0	0	0	0	0	92	0	0.657587574	0	0	6	4.8	2.683281573	7.2	0	0	0	0	1	0	0	0
6079493	5	0	30	0	6	6	6	0	0	0	0	0	4.934622015	0.822437003	1519873.25	3039077.87	6078490	1	6079493	1519873.25	3039077.87	6078490	1	0	0	0	0	0	0	0	0	0	100	0	0.822437003	0	6	6	6	0	0	0	0	0	0	1	0	0	0
4959497	4	0	24	0	6	6	6	0	0	0	0	0	4.839200427	0.806533404	1653165.667	2862499.214	4958495	3	4959497	1653165.667	2862499.214	4958495	3	0	0	0	0	0	0	0	0	0	80	0	0.806533404	0	6	6	6	0	0	0	0	0	0	1	0	0	0
4048916	6	0	36	0	6	6	6	0	0	0	0	0	8.891268675	1.481878113	809783.2	1807926.441	4043899	1	4048916	809783.2	1807926.441	4043899	1	0	0	0	0	0	0	0	0	0	120	0	1.481878113	0	6	6	6	0	0	0	0	0	0	1	0	0	0
3482112	4	0	24	0	6	6	6	0	0	0	0	0	6.892368769	1.148728128	1160704	2007819.827	3479134	3	3482112	1160704	2007819.827	3479134	3	0	0	0	0	0	0	0	0	0	80	0	1.148728128	0	6	6	6	0	0	0	0	0	0	1	0	0	0
2106945	4	0	24	0	6	6	6	0	0	0	0	0	11.39090009	1.898483349	702315	1215571.546	2105936	4	2106945	702315	1215571.546	2105936	4	0	0	0	0	0	0	0	0	0	80	0	1.898483349	0	6	6	6	0	0	0	0	0	0	1	0	0	0
1486957	5	0	30	0	6	6	6	0	0	0	0	0	20.17543211	3.362572018	371739.25	742139.1013	1484947	1	1486957	371739.25	742139.1013	1484947	1	0	0	0	0	0	0	0	0	0	100	0	3.362572018	0	6	6	6	0	0	0	0	0	0	1	0	0	0
6570821	5	0	30	0	6	6	6	0	0	0	0	0	4.565639514	0.760939919	1642705.25	3284099.963	6568855	1	6570821	1642705.25	3284099.963	6568855	1	0	0	0	0	0	0	0	0	0	100	0	0.760939919	0	6	6	6	0	0	0	0	0	0	1	0	0	0
10506685	4	0	24	0	6	6	6	0	0	0	0	0	2.284259974	0.380709996	3502228.333	6064345.277	10500000	7	10500000	3502228.333	6064345.277	10500000	7	0	0	0	0	0	0	0	0	0	80	0	0.380709996	0	6	6	6	0	0	0	0	0	0	1	0	0	0
9455732	4	0	24	0	6	6	6	0	0	0	0	0	2.538143002	0.423023834	3151910.667	5458862.387	9455262	35	9455732	3151910.667	5458862.387	9455262	35	0	0	0	0	0	0	0	0	0	80	0	0.423023834	0	6	6	6	0	0	0	0	0	0	1	0	0	0
6906773	4	0	24	0	6	6	6	0	0	0	0	0	3.474849977	0.579141663	2302257.667	3986775.978	6905790	3	6906773	2302257.667	3986775.978	6905790	3	0	0	0	0	0	0	0	0	0	80	0	0.579141663	0	6	6	6	0	0	0	0	0	0	1	0	0	0
4715995	5	0	30	0	6	6	6	0	0	0	0	0	6.3613299	1.06022165	1178998.75	2355995.257	4712991	1	4715995	1178998.75	2355995.257	4712991	1	0	0	0	0	0	0	0	0	0	100	0	1.06022165	0	6	6	6	0	0	0	0	0	0	1	0	0	0
4538048	4	0	24	0	6	6	6	0	0	0	0	0	5.288617485	0.881436247	1512682.667	2619389.385	4537293	340	4538048	1512682.667	2619389.385	4537293	340	0	0	0	0	0	0	0	0	0	80	0	0.881436247	0	6	6	6	0	0	0	0	0	0	1	0	0	0
2917947	4	0	24	0	6	6	6	0	0	0	0	0	8.224960906	1.370826818	972649	1683814.131	2916950	4	2917947	972649	1683814.131	2916950	4	0	0	0	0	0	0	0	0	0	80	0	1.370826818	0	6	6	6	0	0	0	0	0	0	1	0	0	0
2898980	4	0	24	0	6	6	6	0	0	0	0	0	8.278773914	1.379795652	966326.6667	1669408.678	2893993	1005	2898980	966326.6667	1669408.678	2893993	1005	0	0	0	0	0	0	0	0	0	80	0	1.379795652	0	6	6	6	0	0	0	0	0	0	1	0	0	0
1968102	4	0	24	0	6	6	6	0	0	0	0	0	12.19448992	2.032414987	656034	1135531.647	1967233	340	1968102	656034	1135531.647	1967233	340	0	0	0	0	0	0	0	0	0	80	0	2.032414987	0	6	6	6	0	0	0	0	0	0	1	0	0	0
1970075	4	0	24	0	6	6	6	0	0	0	0	0	12.18227732	2.030379554	656691.6667	1136862.147	1969427	321	1970075	656691.6667	1136862.147	1969427	321	0	0	0	0	0	0	0	0	0	80	0	2.030379554	0	6	6	6	0	0	0	0	0	0	1	0	0	0
7816287	8	4	56	11601	20	0	7	5.656854249	10135	0	2900.25	4871.82583	1491.373078	1.535255806	710571.5455	1803410.713	6037357	3	6761985	965997.8571	2252177.762	6037357	3	1058551	352850.3333	607268.8974	1054060	180	0	0	0	0	172	92	1.023503871	0.511751935	0	10135	897.1538462	2804.564846	7865583.974	0	0	0	0	1	0	0	0
9584790	4	0	24	0	6	6	6	0	0	0	0	0	2.503967223	0.417327871	3194930	5532915.95	9583791	1	9584790	3194930	5532915.95	9583791	1	0	0	0	0	0	0	0	0	0	80	0	0.417327871	0	6	6	6	0	0	0	0	0	0	1	0	0	0
71341678	8	4	56	11607	20	0	7	5.656854249	11595	0	2901.75	5795.50069	163.4808758	0.168204622	6485607.091	17900000	59500000	1	70100000	10000000	22200000	59500000	1	1274309	424769.6667	734970.1936	1273440	5	0	0	0	0	172	92	0.112136415	0.056068207	0	11595	897.6153846	3214.167532	10300000	0	0	0	0	1	0	0	0
841192	3	5	26	11601	20	0	8.666666667	10.26320288	7300	0	2320.2	3022.508098	13822.05252	9.510313935	120170.2857	309125.5857	821026	7	19059	9529.5	13466.84865	19052	7	840950	210237.5	407288.5081	821026	194	0	0	0	0	72	112	3.566367726	5.94394621	0	7300	1291.888889	2460.652985	6054813.111	0	0	0	1	0	0	0	0
71387324	8	6	56	11607	20	0	7	5.656854249	4380	0	1934.5	2177.344966	163.376344	0.196113248	5491332.615	16700000	60300000	3	70200000	10000000	22500000	60300000	3	1166308	233261.6	521004.7811	1165263	3	0	0	0	0	172	132	0.112064713	0.084048535	0	4380	777.9333333	1627.46176	2648631.781	0	0	0	0	1	0	0	0
907140	3	4	26	11601	20	0	8.666666667	10.26320288	8760	0	2900.25	4128.319301	12817.20572	7.716559737	151190	366777.662	899853	12	7075	3537.5	4534.675788	6744	331	907043	302347.6667	517465.9347	899853	200	0	0	0	0	72	92	3.30709703	4.409462707	0	8760	1453.375	3113.952607	9696700.839	0	0	0	1	0	0	0	0
184303	3	4	26	11601	20	0	8.666666667	10.26320288	8760	0	2900.25	4128.319301	63086.33066	37.98093357	30717.16667	72036.77441	177679	49	6317	3158.5	4397.497072	6268	49	184188	61396	100751.045	177679	177	0	0	0	0	72	92	16.27754296	21.70339061	0	8760	1453.375	3113.952607	9696700.839	0	0	0	1	0	0	0	0
1307118	3	6	26	11601	20	0	8.666666667	10.26320288	5840	0	1933.5	2189.772933	8895.141831	6.885376837	163389.75	457897.7784	1296597	44	10190	5095	6939.545951	10002	188	1307038	261407.6	578704.8598	1296597	46	0	0	0	0	72	132	2.295125612	4.590251224	0	5840	1162.7	1911.59573	3654198.233	0	0	0	1	0	0	0	0
905444	3	6	26	11601	20	0	8.666666667	10.26320288	4380	0	1933.5	1757.789948	12841.21381	9.939874802	113180.5	315827.0857	894769	17	10014	5007	6710.443353	9752	262	905383	181076.6	398988.8702	894769	17	0	0	0	0	72	132	3.313291601	6.626583201	0	4380	1162.7	1645.241762	2706820.456	0	0	0	1	0	0	0	0
841495	3	4	26	11601	20	0	8.666666667	10.26320288	8760	0	2900.25	4128.319301	13817.07556	8.318528334	140249.1667	332202.9632	818103	5	23007	11503.5	16261.33465	23002	5	841305	280435	465773.9959	818103	188	0	0	0	0	72	92	3.565083572	4.753444762	0	8760	1453.375	3113.952607	9696700.839	0	0	0	1	0	0	0	0
70882025	9	5	62	11601	20	0	6.888888889	5.30199124	7300	0	2320.2	3022.508098	164.5410102	0.197511287	5452463.462	17900000	64800000	0	70200000	8780748.625	22700000	64800000	0	642790	160697.5	316576.73	635539	177	0	0	0	0	192	112	0.126971542	0.070539745	0	7300	777.9333333	1970.892563	3884417.495	0	0	0	0	1	0	0	0
188456	3	6	26	11607	20	0	8.666666667	10.26320288	5755	0	1934.5	2529.124572	61727.93649	47.7565055	23557	66314.65305	187677	3	570	285	354.9676042	536	34	188379	37675.8	83853.5803	187677	3	0	0	0	0	72	132	15.91883517	31.83767033	0	5755	1163.3	2131.87096	4544873.789	0	0	0	1	0	0	0	0
71384249	8	6	56	11601	20	0	7	5.656854249	4380	0	1933.5	1757.789948	163.2993295	0.196121696	5491096.077	18100000	65500000	1	70100000	10000000	24500000	65500000	1	1265214	253042.8	562499.5796	1259266	13	0	0	0	0	172	132	0.112069541	0.084052156	0	4380	777.5333333	1434.571657	2057995.838	0	0	0	0	1	0	0	0
794371	3	5	26	11607	20	0	8.666666667	10.26320288	5840	0	2321.4	3173.373883	14644.29089	10.0708611	113481.5714	299928.328	793655	1	473	236.5	333.0472939	472	1	794325	198581.25	396715.879	793655	8	0	0	0	0	72	112	3.776572911	6.294288185	0	5840	1292.555556	2554.159212	6523729.278	0	0	0	1	0	0	0	0
71370890	9	6	62	11607	20	0	6.888888889	5.30199124	4380	0	1934.5	2177.344966	163.4980312	0.21016972	5097920.714	17400000	65500000	1	70100000	8762582.875	23000000	65500000	1	1270740	254148	567835.5318	1269923	3	0	0	0	0	192	132	0.126101832	0.084067888	0	4380	729.6875	1584.07667	2509298.896	0	0	0	0	1	0	0	0
71400274	8	6	56	11607	20	0	7	5.656854249	5755	0	1934.5	2529.124572	163.3467121	0.196077679	5492328.769	18100000	65600000	1	70100000	10000000	24600000	65600000	1	1276139	255227.8	570095.2439	1275045	13	0	0	0	0	172	132	0.112044388	0.084033291	0	5755	777.9333333	1799.98105	3239931.781	0	0	0	0	1	0	0	0
1108764	3	4	26	11601	20	0	8.666666667	10.26320288	8760	0	2900.25	4128.319301	10486.45158	6.313336292	184794	450764.0981	1104910	108	2970	1485	1947.372075	2862	108	1108652	369550.6667	636840.8222	1104910	766	0	0	0	0	72	92	2.705715554	3.607620738	0	8760	1453.375	3113.952607	9696700.839	0	0	0	1	0	0	0	0
70440965	8	5	56	11607	20	0	7	5.656854249	7215	0	2321.4	3327.769794	165.5712695	0.184551702	5870080.417	19600000	68100000	3	69800000	9967443.571	25700000	68100000	3	669735	167433.75	334101.7521	668586	3	0	0	0	0	172	112	0.113570278	0.070981424	0	7215	833.5	2175.302587	4731941.346	0	0	0	0	1	0	0	0
629997	3	5	26	11607	20	0	8.666666667	10.26320288	10135	0	2321.4	4413.201989	18465.16729	12.69847317	89999.57143	237698.1094	629048	3	696	348	487.903679	693	3	629920	157480	314378.8048	629048	4	0	0	0	0	72	112	4.761927438	7.93654573	0	10135	1292.555556	3350.634907	11200000	0	0	0	1	0	0	0	0
70057884	9	6	62	11607	20	0	6.888888889	5.30199124	5840	0	1934.5	2538.919278	166.5622673	0.214108665	5004134.571	18400000	68900000	1	69500000	8684422.5	24300000	68900000	1	584705	116941	260063.1903	582153	14	0	0	0	0	192	132	0.128465199	0.085643466	0	5840	729.6875	1754.344767	3077725.563	0	0	0	0	1	0	0	0
70104263	8	5	56	11601	20	0	7	5.656854249	5840	0	2320.2	2436.833027	166.2809008	0.185438081	5842021.917	20000000	69400000	1	70000000	10000000	26200000	69400000	1	109173	27293.25	39755.28308	84363	44	0	0	0	0	172	112	0.114115742	0.071322339	0	5840	833.0714286	1774.906302	3150292.379	0	0	0	0	1	0	0	0
808229	3	4	26	11601	20	0	8.666666667	10.26320288	8760	0	2900.25	4128.319301	14385.77433	8.660911697	134704.8333	319771.3333	787238	5	20020	10010	14149.20669	20015	5	808129	269376.3333	448586.494	787238	734	0	0	0	0	72	92	3.711819299	4.949092398	0	8760	1453.375	3113.952607	9696700.839	0	0	0	1	0	0	0	0
72108	3	5	26	11601	20	0	8.666666667	10.26320288	7300	0	2320.2	3022.508098	161244.2447	110.9446941	10301.14286	17541.78604	41132	6	30009	15004.5	21211.08212	30003	6	72052	18013	20837.83831	41132	200	0	0	0	0	72	112	41.60426028	69.34043379	0	7300	1291.888889	2460.652985	6054813.111	0	0	0	1	0	0	0	0
59457	3	6	26	11601	20	0	8.666666667	10.26320288	7300	0	1933.5	2720.783986	195553.0888	151.3698976	7432.125	15277.42159	42934	73	15847	7923.5	10523.87022	15365	482	59323	11864.6	18633.33229	42934	191	0	0	0	0	72	132	50.45663252	100.913265	0	7300	1162.7	2258.94725	5102842.678	0	0	0	1	0	0	0	0
32209	3	6	26	11607	20	0	8.666666667	10.26320288	5840	0	1934.5	2538.919278	361172.3431	279.4250054	4026.125	10210.48817	29245	46	2220	1110	1466.539464	2147	73	32019	6403.8	12797.03199	29245	46	0	0	0	0	72	132	93.14166848	186.283337	0	5840	1163.3	2138.329153	4572451.567	0	0	0	1	0	0	0	0
72644498	8	5	56	11607	20	0	7	5.656854249	8675	0	2321.4	3769.536019	160.5489792	0.178953677	6053708.167	17400000	60200000	1	71300000	10200000	22500000	60200000	1	1366761	341690.25	682591.9702	1365578	4	0	0	0	0	172	112	0.110125339	0.068828337	0	8675	833.5	2386.768615	5696664.423	0	0	0	0	1	0	0	0
1829774	3	7	26	11607	20	0	8.666666667	10.26320288	4380	0	1658.142857	1762.272815	6357.615749	5.465155806	203308.2222	609476.9508	1828580	6	819	409.5	439.1133111	720	99	1829726	304954.3333	746421.1575	1828580	6	0	0	0	0	72	152	1.639546742	3.825609064	0	4380	1057.545455	1599.303183	2557770.673	0	0	0	1	0	0	0	0
70847566	9	6	62	11607	20	0	6.888888889	5.30199124	5840	0	1934.5	2538.919278	164.7057289	0.211722164	5060540.429	16300000	61000000	3	70200000	8771601.25	21300000	61000000	3	675464	135092.8	301588.8365	674591	3	0	0	0	0	192	132	0.127033299	0.084688866	0	5840	729.6875	1754.344767	3077725.563	0	0	0	0	1	0	0	0
70852372	8	4	56	11601	20	0	7	5.656854249	8760	0	2900.25	4128.319301	164.5251905	0.169366242	6441124.727	18500000	61600000	1	70900000	10100000	23000000	61600000	1	39242	13080.66667	21899.21408	38366	184	0	0	0	0	172	92	0.112910828	0.056455414	0	8760	897.1538462	2488.507044	6192667.308	0	0	0	0	1	0	0	0
70825772	8	4	56	11601	20	0	7	5.656854249	8760	0	2900.25	4128.319301	164.5869811	0.169429851	6438706.545	18500000	61700000	1	70800000	10100000	23000000	61700000	1	30658	10219.33333	15783.44716	28412	181	0	0	0	0	172	92	0.112953234	0.056476617	0	8760	897.1538462	2488.507044	6192667.308	0	0	0	0	1	0	0	0
652253	3	5	26	11607	20	0	8.666666667	10.26320288	7215	0	2321.4	3327.769794	17835.10386	12.26517931	93179	246190.291	651486	3	604	302	209.3036072	450	154	652242	163060.5	325663.0731	651555	3	0	0	0	0	72	112	4.599442241	7.665737068	0	7215	1292.555556	2650.585648	7025604.278	0	0	0	1	0	0	0	0
20731	3	6	26	11607	20	0	8.666666667	10.26320288	7300	0	1934.5	2863.744245	561140.3213	434.1324586	2591.375	6898.789251	19659	2	655	327.5	382.5447686	598	57	20709	4141.8	8678.493141	19659	2	0	0	0	0	72	132	144.7108195	289.4216391	0	7300	1163.3	2355.293426	5547407.122	0	0	0	1	0	0	0	0
1248615	3	4	26	11601	20	0	8.666666667	10.26320288	10135	0	2900.25	4871.82583	9311.917605	5.606211683	208102.5	503664.9933	1236168	63	11974	5987	7090.866802	11001	973	1248552	416184	710152.3218	1236168	192	0	0	0	0	72	92	2.40266215	3.203549533	0	10135	1453.375	3544.652026	12600000	0	0	0	1	0	0	0	0
1252937	3	6	26	11601	20	0	8.666666667	10.26320288	5840	0	1933.5	2189.772933	9279.796191	7.183122535	156617.125	438226.6907	1241132	3	11074	5537	7826.257854	11071	3	1252863	250572.6	553761.3347	1241132	45	0	0	0	0	72	132	2.394374178	4.788748357	0	5840	1162.7	1911.59573	3654198.233	0	0	0	1	0	0	0	0
72247566	8	4	56	11607	20	0	7	5.656854249	11595	0	2901.75	5795.50069	161.4310439	0.166095561	6567960.545	19200000	64200000	47	70900000	10100000	24000000	64200000	145	1394778	464926	804424.208	1393795	188	0	0	0	0	172	92	0.110730374	0.055365187	0	11595	897.6153846	3214.167532	10300000	0	0	0	0	1	0	0	0
71346215	8	6	56	11601	20	0	7	5.656854249	4380	0	1933.5	1757.789948	163.3863829	0.196226247	5488170.385	18100000	65700000	1	70800000	10100000	24600000	65700000	1	561158	112231.6	243689.3041	548044	15	0	0	0	0	172	132	0.112129284	0.084096963	0	4380	777.5333333	1434.571657	2057995.838	0	0	0	0	1	0	0	0
51864	3	5	26	11607	20	0	8.666666667	10.26320288	10135	0	2321.4	4413.201989	224298.1644	154.2495758	7409.142857	19155.72264	50848	6	768	384	321.0264787	611	157	51831	12957.75	25262.35854	50848	6	0	0	0	0	72	112	57.84359093	96.40598488	0	10135	1292.555556	3350.634907	11200000	0	0	0	1	0	0	0	0
72658022	8	5	56	11607	20	0	7	5.656854249	7215	0	2321.4	3327.769794	160.5190959	0.178920368	6054835.167	19000000	66300000	2	71300000	10200000	24800000	66300000	2	1335628	333907	667113.445	1334577	4	0	0	0	0	172	112	0.110104842	0.068815526	0	7215	833.5	2175.302587	4731941.346	0	0	0	0	1	0	0	0
25905	3	5	26	11601	20	0	8.666666667	10.26320288	8760	0	2320.2	3668.897	448832.2718	308.820691	3700.714286	5881.661435	13099	82	14027	7013.5	8722.162146	13181	846	25823	6455.75	7376.346041	14101	83	0	0	0	0	72	112	115.8077591	193.0129319	0	8760	1291.888889	2866.607422	8217438.111	0	0	0	1	0	0	0	0
71424221	8	4	56	11601	20	0	7	5.656854249	8760	0	2900.25	4128.319301	163.2079403	0.168010233	6493111	20300000	67700000	1	71400000	10200000	25400000	67700000	1	13170	4390	6778.208908	12216	380	0	0	0	0	172	92	0.112006822	0.056003411	0	8760	897.1538462	2488.507044	6192667.308	0	0	0	0	1	0	0	0
70901140	8	6	56	11601	20	0	7	5.656854249	7300	0	1933.5	2720.783986	164.412025	0.197458038	5453933.846	18700000	67700000	48	70900000	10100000	25400000	67700000	238	32362	6472.4	13866.20764	31274	48	0	0	0	0	172	132	0.112833165	0.084624873	0	7300	777.5333333	1896.917457	3598295.838	0	0	0	0	1	0	0	0
1809333	3	5	26	11601	20	0	8.666666667	10.26320288	4380	0	2320.2	2207.341206	6426.124986	4.421518869	258476.1429	680843.2382	1802476	55	6265	3132.5	4101.926438	6033	232	1809176	452294	900125.6262	1802476	165	0	0	0	0	72	112	1.658069576	2.763449293	0	4380	1291.888889	1980.710254	3923213.111	0	0	0	1	0	0	0	0
72610789	8	6	56	11607	20	0	7	5.656854249	4380	0	1934.5	2177.344966	160.6235129	0.192808812	5585445.308	18900000	68300000	0	71300000	10200000	25700000	68300000	0	1282084	256416.8	572615.3445	1280742	16	0	0	0	0	172	132	0.110176464	0.082632348	0	4380	777.9333333	1627.46176	2648631.781	0	0	0	0	1	0	0	0
70904172	8	4	56	11607	20	0	7	5.656854249	11595	0	2901.75	5795.50069	164.4896156	0.169242509	6445833.818	21000000	69600000	1	70800000	10100000	26200000	69600000	1	84448	28149.33333	47764.30816	83301	187	0	0	0	0	172	92	0.11282834	0.05641417	0	11595	897.6153846	3214.167532	10300000	0	0	0	0	1	0	0	0
990556	3	5	26	11601	20	0	8.666666667	10.26320288	7300	0	2320.2	3022.508098	11737.85228	8.076272316	141508	364439.4617	967774	42	22278	11139	15342.80294	21988	290	990514	247628.5	480210.0324	967774	188	0	0	0	0	72	112	3.028602118	5.047670197	0	7300	1291.888889	2460.652985	6054813.111	0	0	0	1	0	0	0	0
71676738	8	4	56	11607	20	0	7	5.656854249	11595	0	2901.75	5795.50069	162.7166683	0.167418333	6516067.091	18200000	60600000	2	71500000	10200000	22600000	60600000	2	142282	47427.33333	81389.05395	141406	7	0	0	0	0	172	92	0.111612222	0.055806111	0	11595	897.6153846	3214.167532	10300000	0	0	0	0	1	0	0	0
969244	3	4	26	11607	20	0	8.666666667	10.26320288	11595	0	2901.75	5795.50069	12002.13775	7.222123635	161540.6667	395379.6998	968606	4	571	285.5	396.6869042	566	5	969195	323065	559054.9807	968606	4	0	0	0	0	72	92	3.095195843	4.126927791	0	11595	1454.125	4097.537534	16800000	0	0	0	1	0	0	0	0
813982	3	6	26	11601	20	0	8.666666667	10.26320288	7300	0	1933.5	2720.783986	14284.09965	11.05675555	101747.75	277258.925	787596	27	25414	12707	17328.35878	24960	454	813929	162785.8	349448.2495	787596	190	0	0	0	0	72	132	3.685585185	7.37117037	0	7300	1162.7	2258.94725	5102842.678	0	0	0	1	0	0	0	0
794880	3	6	26	11601	20	0	8.666666667	10.26320288	5840	0	1933.5	2189.772933	14627.36514	11.32246377	99360	270888.1501	769441	45	25075	12537.5	17121.17649	24644	431	794778	158955.6	341442.6866	769441	45	0	0	0	0	72	132	3.774154589	7.548309179	0	5840	1162.7	1911.59573	3654198.233	0	0	0	1	0	0	0	0
72649021	8	5	56	11607	20	0	7	5.656854249	7300	0	2321.4	3346.363967	160.5389837	0.178942535	6054085.083	17500000	60800000	1	70900000	10100000	22600000	60800000	1	1762748	440687	880546.7882	1761507	2	0	0	0	0	172	112	0.110118483	0.068824052	0	7300	833.5	2184.061804	4770125.962	0	0	0	0	1	0	0	0
72567864	8	5	56	11607	20	0	7	5.656854249	5840	0	2321.4	3173.373883	160.7185241	0.179142657	6047322	17500000	60800000	1	70800000	10100000	22600000	60800000	1	1762405	440601.25	880499.9086	1761351	7	0	0	0	0	172	112	0.110241635	0.068901022	0	5840	833.5	2103.115592	4423095.192	0	0	0	0	1	0	0	0
870574	3	4	26	11607	20	0	8.666666667	10.26320288	11595	0	2901.75	5795.50069	13362.44822	8.040672016	145095.6667	355168.8634	870081	6	477	238.5	263.7508294	425	52	870565	290188.3333	502201.8363	870081	6	0	0	0	0	72	92	3.446002293	4.594669724	0	11595	1454.125	4097.537534	16800000	0	0	0	1	0	0	0	0
71467481	8	6	56	11601	20	0	7	5.656854249	5840	0	1933.5	2189.772933	163.1091489	0.19589329	5497498.538	17400000	62700000	13	71500000	10200000	23400000	62700000	97	33501	6700.2	12710.14739	29232	13	0	0	0	0	172	132	0.111939023	0.083954267	0	5840	777.5333333	1633.102694	2667024.41	0	0	0	0	1	0	0	0
72530812	9	4	62	11601	20	0	6.888888889	5.30199124	8760	0	2900.25	4128.319301	160.8006264	0.179234172	6044234.333	18000000	62800000	1	70800000	8850377.875	22000000	62800000	1	1732750	577583.3333	995887.6987	1727532	189	0	0	0	0	192	92	0.124085196	0.055148976	0	8760	833.5	2402.71381	5773033.654	0	0	0	0	1	0	0	0
72531819	8	4	56	11601	20	0	7	5.656854249	8760	0	2900.25	4128.319301	160.7156716	0.165444631	6593801.727	18800000	62800000	1	70800000	10100000	23400000	62800000	1	1732705	577568.3333	995792.0693	1727407	385	0	0	0	0	172	92	0.11029642	0.05514821	0	8760	897.1538462	2488.507044	6192667.308	0	0	0	0	1	0	0	0
72531677	9	5	62	11601	20	0	6.888888889	5.30199124	4380	0	2320.2	2207.341206	160.7987087	0.193019114	5579359.769	17300000	62800000	1	70800000	8850263.875	22000000	62800000	1	1734567	433641.75	863563.7795	1728983	159	0	0	0	0	192	112	0.124083716	0.068935398	0	4380	777.9333333	1632.89937	2666360.352	0	0	0	0	1	0	0	0
407121	3	5	26	11601	20	0	8.666666667	10.26320288	7215	0	2320.2	2991.555649	28559.07703	19.65017771	58160.14286	147156.7869	391644	6	15024	7512	10615.087	15018	6	407064	101766	193381.6641	391644	73	0	0	0	0	72	112	7.368816642	12.28136107	0	7215	1291.888889	2441.667076	5961738.111	0	0	0	1	0	0	0	0
71487495	8	5	56	11601	20	0	7	5.656854249	5840	0	2320.2	2436.833027	163.063484	0.181849986	5957291.25	18600000	64800000	1	70900000	10100000	24200000	64800000	1	603772	150943	292133.0491	589027	156	0	0	0	0	172	112	0.111907684	0.069942302	0	5840	833.0714286	1774.906302	3150292.379	0	0	0	0	1	0	0	0
997868	2	5	20	11601	20	0	10	14.14213562	7300	0	2320.2	3022.508098	11645.82891	7.014955886	166311.3333	403220.4311	989360	142	7985	7985	0	7985	7985	997422	249355.5	493348.97	989360	186	0	0	0	0	52	112	2.00427311	5.010682776	0	7300	1452.625	2579.543312	6654043.696	0	0	0	1	0	0	0	0
854721	3	6	26	11601	20	0	8.666666667	10.26320288	5755	0	1933.5	2166.985348	13603.26937	10.52975181	106840.125	293655.5361	833379	44	21002	10501	14659.73779	20867	135	854660	170932	370429.6285	833379	44	0	0	0	0	72	132	3.509917271	7.019834542	0	5755	1162.7	1897.114303	3599042.678	0	0	0	1	0	0	0	0
72635383	8	5	56	11607	20	0	7	5.656854249	10135	0	2321.4	4413.201989	160.5691265	0.178976133	6052948.583	19300000	67300000	3	71300000	10200000	25200000	67300000	3	1314978	328744.5	656817.7571	1313971	5	0	0	0	0	172	112	0.110139159	0.068836974	0	10135	833.5	2705.044255	7317264.423	0	0	0	0	1	0	0	0
72676337	8	7	56	11601	20	0	7	5.656854249	4380	0	1657.285714	1561.969346	160.396086	0.206394552	5191166.929	18300000	68600000	13	72600000	10400000	25700000	68600000	129	108531	18088.5	34788.57762	87022	15	0	0	0	0	172	152	0.110077094	0.096317457	0	4380	728.9375	1300.351618	1690914.329	0	0	0	0	1	0	0	0
1043549	3	4	26	11607	20	0	8.666666667	10.26320288	11595	0	2901.75	5795.50069	11147.53596	6.707878595	173924.8333	425708.2178	1042898	5	621	310.5	371.2310601	573	48	1043501	347833.6667	601943.443	1042898	5	0	0	0	0	72	92	2.874805112	3.833073483	0	11595	1454.125	4097.537534	16800000	0	0	0	1	0	0	0	0
860241	3	6	26	11601	20	0	8.666666667	10.26320288	4380	0	1933.5	1757.789948	13515.97982	10.46218443	107530.125	294370.2393	835762	14	24157	12078.5	17012.28205	24108	49	860227	172045.4	371175.3599	835762	48	0	0	0	0	72	132	3.487394811	6.974789623	0	4380	1162.7	1645.241762	2706820.456	0	0	0	1	0	0	0	0
849238	2	6	20	11601	20	0	10	14.14213562	4380	0	1933.5	1757.789948	13684.03204	9.420209647	121319.7143	316595.904	839246	16	9687	9687	0	9687	9687	849206	169841.2	374231.8494	839246	16	0	0	0	0	52	132	2.355052412	7.065157235	0	4380	1291.222222	1690.960066	2859345.944	0	0	0	1	0	0	0	0
72587125	8	4	56	11601	20	0	7	5.656854249	10135	0	2900.25	4871.82583	160.5932181	0.165318574	6598829.545	20700000	68900000	1	70900000	10100000	25900000	68900000	1	1725978	575326	977965.7136	1704518	194	0	0	0	0	172	92	0.110212383	0.055106191	0	10135	897.1538462	2804.564846	7865583.974	0	0	0	0	1	0	0	0
71738100	8	6	56	11601	20	0	7	5.656854249	5840	0	1933.5	2189.772933	162.4938492	0.195154318	5518315.385	19600000	70600000	4	71600000	10200000	26600000	70600000	4	162092	32418.4	69313.27118	156340	47	0	0	0	0	172	132	0.111516753	0.083637565	0	5840	777.5333333	1633.102694	2667024.41	0	0	0	0	1	0	0	0
71737396	8	5	56	11601	20	0	7	5.656854249	4380	0	2320.2	2207.341206	162.4954438	0.181216502	5978116.333	20400000	70600000	1	71600000	10200000	26600000	70600000	1	163371	40842.75	77841.75817	157545	159	0	0	0	0	172	112	0.111517848	0.069698655	0	4380	833.0714286	1679.986285	2822353.918	0	0	0	0	1	0	0	0
71745030	8	5	56	11607	20	0	7	5.656854249	7215	0	2321.4	3327.769794	162.561783	0.18119722	5978752.5	20400000	70600000	1	71500000	10200000	26600000	70600000	1	199495	49873.75	98978.71195	198341	138	0	0	0	0	172	112	0.111505982	0.069691239	0	7215	833.5	2175.302587	4731941.346	0	0	0	0	1	0	0	0
850396	3	4	26	11601	20	0	8.666666667	10.26320288	7215	0	2900.25	3540.00286	13672.45377	8.231459226	141732.6667	341628.7042	839024	9	11096	5548	7554.72885	10890	206	850387	283462.3333	481162.1753	839024	162	0	0	0	0	72	92	3.52776824	4.703690986	0	7215	1453.375	2786.259804	7763243.696	0	0	0	1	0	0	0	0
13110	3	4	26	11607	20	0	8.666666667	10.26320288	11595	0	2901.75	5795.50069	887337.91	533.9435545	2185	4960.274267	12300	12	749	374.5	391.03005	651	98	13061	4353.666667	6891.585618	12300	12	0	0	0	0	72	92	228.8329519	305.1106026	0	11595	1454.125	4097.537534	16800000	0	0	0	1	0	0	0	0
72720469	8	6	56	11601	20	0	7	5.656854249	4380	0	1933.5	1757.789948	160.2987461	0.19251801	5593882.231	16900000	60700000	1	72600000	10400000	22600000	60700000	1	163474	32694.8	68728.76346	155508	17	0	0	0	0	172	132	0.110010292	0.082507719	0	4380	777.5333333	1434.571657	2057995.838	0	0	0	0	1	0	0	0
31642	3	6	26	11601	20	0	8.666666667	10.26320288	5840	0	1933.5	2189.772933	367454.6489	284.4320839	3955.25	10899.37361	30929	1	30969	15484.5	21896.97569	30968	1	31603	6320.6	13831.7048	31063	46	0	0	0	0	72	132	94.81069465	189.6213893	0	5840	1162.7	1911.59573	3654198.233	0	0	0	1	0	0	0	0
1010869	3	6	26	11607	20	0	8.666666667	10.26320288	5840	0	1934.5	2538.919278	11507.92041	8.903230785	126358.625	357058.8342	1010034	3	654	327	458.2051942	651	3	1010852	202170.4	451609.5785	1010034	3	0	0	0	0	72	132	2.967743595	5.93548719	0	5840	1163.3	2138.329153	4572451.567	0	0	0	1	0	0	0	0
1233500	3	7	26	11607	20	0	8.666666667	10.26320288	5840	0	1658.142857	2127.59774	9430.887718	8.107012566	137055.5556	410782.7025	1232476	2	658	329	395.9797975	609	49	1233452	205575.3333	503076.5874	1232476	2	0	0	0	0	72	152	2.43210377	5.674908796	0	5840	1057.545455	1846.729724	3410410.673	0	0	0	1	0	0	0	0
72590222	8	5	56	11601	20	0	7	5.656854249	4380	0	2320.2	2207.341206	160.5863666	0.179087481	6049185.167	17500000	61000000	1	70900000	10100000	22700000	61000000	1	1717162	429290.5	854075.3278	1710396	187	0	0	0	0	172	112	0.110207681	0.0688798	0	4380	833.0714286	1679.986285	2822353.918	0	0	0	0	1	0	0	0
887902	3	6	26	11607	20	0	8.666666667	10.26320288	4380	0	1934.5	2177.344966	13101.67113	10.13625378	110987.75	313574.5222	887045	3	573	286.5	314.6625176	509	64	887856	177571.2	396607.9737	887045	3	0	0	0	0	72	132	3.378751259	6.757502517	0	4380	1163.3	1903.962654	3625073.789	0	0	0	1	0	0	0	0
873005	3	6	26	11607	20	0	8.666666667	10.26320288	5840	0	1934.5	2558.396197	13325.23869	10.30921931	109125.625	308232.4928	871962	2	766	383	473.7615434	718	48	872846	174569.2	389854.516	871962	2	0	0	0	0	72	132	3.436406435	6.87281287	0	5840	1163.3	2151.187375	4627607.122	0	0	0	1	0	0	0	0
33932	3	5	26	11601	20	0	8.666666667	10.26320288	5840	0	2320.2	2436.833027	342655.9	235.7656489	4847.428571	12485.11571	33160	18	33226	16613	23426.44766	33178	48	33914	8478.5	16573.36115	33338	58	0	0	0	0	72	112	88.41211835	147.3535306	0	5840	1291.888889	2110.95076	4456113.111	0	0	0	1	0	0	0	0
72655154	8	6	56	11607	20	0	7	5.656854249	5840	0	1934.5	2538.919278	160.5254322	0.192691079	5588858	17400000	62800000	0	72600000	10400000	23400000	62800000	0	81563	16312.6	35795.95853	80343	47	0	0	0	0	172	132	0.110109188	0.082581891	0	5840	777.9333333	1804.898987	3257660.352	0	0	0	0	1	0	0	0
1004023	3	4	26	11607	20	0	8.666666667	10.26320288	11595	0	2901.75	5795.50069	11586.38796	6.971951838	167337.1667	408506.4096	1001196	2	2159	1079.5	1318.754147	2012	147	1003986	334662	577235.8368	1001196	666	0	0	0	0	72	92	2.987979359	3.983972479	0	11595	1454.125	4097.537534	16800000	0	0	0	1	0	0	0	0
23345	3	6	26	11607	20	0	8.666666667	10.26320288	5840	0	1934.5	2538.919278	498307.9889	385.521525	2918.125	8002.105267	22719	2	479	239.5	313.2483041	461	18	23330	4666	10094.07148	22719	2	0	0	0	0	72	132	128.507175	257.01435	0	5840	1163.3	2138.329153	4572451.567	0	0	0	1	0	0	0	0
73509160	8	5	56	11601	20	0	7	5.656854249	4380	0	2320.2	2207.341206	158.5788764	0.176848708	6125763.333	18100000	63000000	1	71700000	10200000	23500000	63000000	1	1784090	446022.5	889362.9418	1780065	76	0	0	0	0	172	112	0.108829974	0.068018734	0	4380	833.0714286	1679.986285	2822353.918	0	0	0	0	1	0	0	0
72639034	8	5	56	11607	20	0	7	5.656854249	8760	0	2321.4	3802.315321	160.5610559	0.178967138	6053252.833	18600000	64700000	1	72600000	10400000	24200000	64700000	1	44713	11178.25	21624.05787	43609	2	0	0	0	0	172	112	0.110133623	0.068833514	0	8760	833.5	2402.71381	5773033.654	0	0	0	0	1	0	0	0
72675554	8	6	56	11601	20	0	7	5.656854249	2920	0	1933.5	1495.722401	160.3978141	0.19263699	5590427.231	17900000	64800000	1	72600000	10400000	24200000	64800000	1	53567	10713.4	15429.64981	33909	18	0	0	0	0	172	132	0.11007828	0.08255871	0	2920	777.5333333	1324.190905	1753481.552	0	0	0	0	1	0	0	0
71791498	8	5	56	11607	20	0	7	5.656854249	7215	0	2321.4	3327.769794	162.4565628	0.181079938	5982624.833	18600000	64800000	3	71700000	10200000	24200000	64800000	130	133065	33266.25	65830.30294	132010	3	0	0	0	0	172	112	0.111433808	0.06964613	0	7215	833.5	2175.302587	4731941.346	0	0	0	0	1	0	0	0
1049429	3	4	26	11607	20	0	8.666666667	10.26320288	11595	0	2901.75	5795.50069	11085.07579	6.670294036	174904.8333	427058.1533	1046633	24	2361	1180.5	159.0990258	1293	1068	1049405	349801.6667	603474.4753	1046633	380	0	0	0	0	72	92	2.858697444	3.811596592	0	11595	1454.125	4097.537534	16800000	0	0	0	1	0	0	0	0
71754951	9	6	62	11607	20	0	6.888888889	5.30199124	4380	0	1934.5	2177.344966	162.6229248	0.209044809	5125353.643	17300000	64800000	1	71600000	8952830.875	22700000	64800000	1	133031	26606.2	59012.35019	132169	3	0	0	0	0	192	132	0.125426885	0.083617923	0	4380	729.6875	1584.07667	2509298.896	0	0	0	0	1	0	0	0
872466	2	6	20	11601	20	0	10	14.14213562	4380	0	1933.5	1757.789948	13319.71676	9.169411759	124638	323622.2086	858462	16	13249	13249	0	13249	13249	872372	174474.4	382402.5119	858462	16	0	0	0	0	52	132	2.29235294	6.877058819	0	4380	1291.222222	1690.960066	2859345.944	0	0	0	1	0	0	0	0
543481	3	5	26	11607	20	0	8.666666667	10.26320288	10135	0	2321.4	4413.201989	21404.61212	14.71992581	77640.14286	205040.4471	542628	6	605	302.5	355.6747109	554	51	543438	135859.5	271179.1169	542628	6	0	0	0	0	72	112	5.519972179	9.199953632	0	10135	1292.555556	3350.634907	11200000	0	0	0	1	0	0	0	0
543540	3	4	26	11607	20	0	8.666666667	10.26320288	11595	0	2901.75	5795.50069	21402.2887	12.878537	90590	221579.4513	542887	7	579	289.5	334.4615075	526	53	543516	181172	313254.5299	542887	7	0	0	0	0	72	92	5.519372999	7.359163999	0	11595	1454.125	4097.537534	16800000	0	0	0	1	0	0	0	0
444162	3	6	26	11601	20	0	8.666666667	10.26320288	5755	0	1933.5	2166.985348	26177.38573	20.26287706	55520.25	148518.3879	422635	13	21228	10614	14870.45561	21129	99	444094	88818.8	186832.7083	422635	13	0	0	0	0	72	132	6.754292353	13.50858471	0	5755	1162.7	1897.114303	3599042.678	0	0	0	1	0	0	0	0
419510	3	6	26	11607	20	0	8.666666667	10.26320288	5840	0	1934.5	2538.919278	27729.97068	21.45360063	52438.75	148039.2742	418817	3	585	292.5	409.4148263	582	3	419457	83891.4	187229.2587	418817	3	0	0	0	0	72	132	7.15120021	14.30240042	0	5840	1163.3	2138.329153	4572451.567	0	0	0	1	0	0	0	0
469773	3	6	26	11607	20	0	8.666666667	10.26320288	5840	0	1934.5	2538.919278	24763.02384	19.15818917	58721.625	165771.8944	468986	2	509	254.5	292.0351006	461	48	469724	93944.8	209654.5253	468986	2	0	0	0	0	72	132	6.386063056	12.77212611	0	5840	1163.3	2138.329153	4572451.567	0	0	0	1	0	0	0	0
72179669	8	5	56	11601	20	0	7	5.656854249	7300	0	2320.2	3022.508098	161.4997708	0.180106118	6014972.417	19600000	68300000	1	72100000	10300000	25600000	68300000	1	70548	17637	22516.50094	48274	198	0	0	0	0	172	112	0.110834534	0.069271584	0	7300	833.0714286	2033.250541	4134107.764	0	0	0	0	1	0	0	0
72183689	8	5	56	11601	20	0	7	5.656854249	8760	0	2320.2	3668.897	161.4907767	0.180096088	6015307.417	19600000	68300000	1	72100000	10300000	25600000	68300000	1	56687	14171.75	23009.96601	48411	166	0	0	0	0	172	112	0.110828362	0.069267726	0	8760	833.0714286	2337.724089	5464953.918	0	0	0	0	1	0	0	0
72180830	8	5	56	11601	20	0	7	5.656854249	4380	0	2320.2	2207.341206	161.4971731	0.180103221	6015069.167	19600000	68300000	1	72100000	10300000	25600000	68300000	1	55815	13953.75	23070.00412	48269	168	0	0	0	0	172	112	0.110832752	0.06927047	0	4380	833.0714286	1679.986285	2822353.918	0	0	0	0	1	0	0	0
1475331	3	6	26	11607	20	0	8.666666667	10.26320288	4380	0	1934.5	2177.344966	7885.010211	6.100325961	184416.375	520556.0238	1472726	3	1674	837	1179.454111	1671	3	1475296	295059.2	658336.1092	1472726	15	0	0	0	0	72	132	2.033441987	4.066883974	0	4380	1163.3	1903.962654	3625073.789	0	0	0	1	0	0	0	0
588840	3	5	26	11607	20	0	8.666666667	10.26320288	7215	0	2321.4	3327.769794	19755.79105	13.58603356	84120	222144.4196	587896	3	729	364.5	447.5985925	681	48	588734	147183.5	293808.4724	587896	3	0	0	0	0	72	112	5.094762584	8.491270973	0	7215	1292.555556	2650.585648	7025604.278	0	0	0	1	0	0	0	0
445008	3	4	26	11601	20	0	8.666666667	10.26320288	8760	0	2900.25	4128.319301	26127.62018	15.73005429	74168	170896.0359	422556	55	22176	11088	15347.04558	21940	236	444953	148317.6667	237752.3137	422556	191	0	0	0	0	72	92	6.741451839	8.988602452	0	8760	1453.375	3113.952607	9696700.839	0	0	0	1	0	0	0	0
472620	3	5	26	11607	20	0	8.666666667	10.26320288	7215	0	2321.4	3327.769794	24613.85468	16.92691803	67517.14286	178241.1885	471730	3	620	310	329.51176	543	77	472568	118142	235725.5081	471730	3	0	0	0	0	72	112	6.347594262	10.57932377	0	7215	1292.555556	2650.585648	7025604.278	0	0	0	1	0	0	0	0
72187576	8	6	56	11607	20	0	7	5.656854249	8760	0	1934.5	3414.854477	161.5651979	0.19393919	5552890.462	19500000	70300000	2	72100000	10300000	26500000	70300000	3	60042	12008.4	26253.71361	58969	2	0	0	0	0	172	132	0.110822394	0.083116796	0	8760	777.9333333	2262.786603	5120203.21	0	0	0	0	1	0	0	0
73006368	8	4	56	11607	20	0	7	5.656854249	11595	0	2901.75	5795.50069	159.7531876	0.164369223	6636942.545	21200000	70700000	1	71400000	10200000	26700000	70700000	1	1557367	519122.3333	898184.1776	1556256	188	0	0	0	0	172	92	0.109579482	0.054789741	0	11595	897.6153846	3214.167532	10300000	0	0	0	0	1	0	0	0
433455	3	4	26	11601	20	0	8.666666667	10.26320288	7215	0	2900.25	3540.00286	26824.00711	16.14931192	72242.5	171985.7685	423230	60	9966	4983	6096.674667	9294	672	433395	144465	241467.1416	423230	190	0	0	0	0	72	92	6.921133682	9.228178242	0	7215	1453.375	2786.259804	7763243.696	0	0	0	1	0	0	0	0
72323893	8	5	56	11601	20	0	7	5.656854249	7300	0	2320.2	3022.508098	161.1777176	0.179746961	6026991.083	18100000	62800000	0	72300000	10300000	23400000	62800000	1	74935	18733.75	32206.55338	66763	198	0	0	0	0	172	112	0.110613515	0.069133447	0	7300	833.0714286	2033.250541	4134107.764	0	0	0	0	1	0	0	0
73040895	9	5	62	11607	20	0	6.888888889	5.30199124	8760	0	2321.4	3802.315321	159.7598167	0.191673445	5618530.385	17500000	63400000	0	71700000	8957897.75	22200000	63400000	0	1378646	344661.5	688509.8565	1377426	2	0	0	0	0	192	112	0.123218643	0.068454802	0	8760	778.3333333	2325.15043	5406324.524	0	0	0	0	1	0	0	0
72724456	8	4	56	11601	20	0	7	5.656854249	7215	0	2900.25	3540.00286	160.289958	0.165006391	6611314.182	19400000	64900000	1	72200000	10300000	24200000	64900000	1	513500	171166.6667	279135.7235	493280	160	0	0	0	0	172	92	0.11000426	0.05500213	0	7215	897.1538462	2250.514898	5064817.308	0	0	0	0	1	0	0	0
167745	3	6	26	11601	20	0	8.666666667	10.26320288	5840	0	1933.5	2189.772933	69313.54139	53.65286596	20968.125	57459.93122	163132	14	4286	2143	2784.586504	4112	174	167717	33543.4	72465.606	163132	14	0	0	0	0	72	132	17.88428865	35.7685773	0	5840	1162.7	1911.59573	3654198.233	0	0	0	1	0	0	0	0
168805	3	6	26	11601	20	0	8.666666667	10.26320288	4380	0	1933.5	1998.0254	68878.29152	53.31595628	21100.625	57689.82198	163832	50	4461	2230.5	2875.803279	4264	197	168743	33748.6	72742.61398	163832	118	0	0	0	0	72	132	17.77198543	35.54397085	0	4380	1162.7	1791.113375	3208087.122	0	0	0	1	0	0	0	0
1685673	3	7	26	11607	20	0	8.666666667	10.26320288	5840	0	1658.142857	2127.59774	6901.101222	5.932348682	187297	561481.9041	1684582	2	700	350	425.6782823	651	49	1685612	280935.3333	687643.6817	1684582	2	0	0	0	0	72	152	1.779704605	4.152644077	0	5840	1057.545455	1846.729724	3410410.673	0	0	0	1	0	0	0	0
175072	3	5	26	11601	20	0	8.666666667	10.26320288	5840	0	2320.2	2436.833027	66412.67593	45.69548529	25010.28571	50393.80999	134247	10	40019	20009.5	28283.56414	40009	10	174979	43744.75	63187.77535	134247	161	0	0	0	0	72	112	17.13580698	28.5596783	0	5840	1291.888889	2110.95076	4456113.111	0	0	0	1	0	0	0	0
1071481	3	6	26	11607	20	0	8.666666667	10.26320288	5755	0	1934.5	2529.124572	10856.9354	8.39958898	133935.125	378536.8782	1070766	3	584	292	408.7077195	581	3	1071432	214286.4	478786.7172	1070766	3	0	0	0	0	72	132	2.799862993	5.599725987	0	5755	1163.3	2131.87096	4544873.789	0	0	0	1	0	0	0	0
71774412	8	4	56	11601	20	0	7	5.656854249	8760	0	2900.25	4128.319301	162.4116405	0.167190502	6524946.545	20900000	69500000	5	71800000	10300000	26100000	69500000	5	13938	4646	7280.040591	13052	385	0	0	0	0	172	92	0.111460335	0.055730167	0	8760	897.1538462	2488.507044	6192667.308	0	0	0	0	1	0	0	0
1064707	3	5	26	11607	20	0	8.666666667	10.26320288	10220	0	2321.4	4455.182578	10926.01063	7.513804267	152101	402041.3505	1063845	1	603	301.5	357.0889245	554	49	1064661	266165.25	531786.5675	1063845	1	0	0	0	0	72	112	2.8176766	4.696127667	0	10220	1292.555556	3378.299021	11400000	0	0	0	1	0	0	0	0
1531084	3	5	26	11607	20	0	8.666666667	10.26320288	5840	0	2321.4	3173.373883	7597.884897	5.225056235	218726.2857	578172.463	1529898	3	950	475	595.3839098	896	54	1531064	382766	764754.7828	1529898	3	0	0	0	0	72	112	1.959396088	3.265660147	0	5840	1292.555556	2554.159212	6523729.278	0	0	0	1	0	0	0	0
581239	3	4	26	11607	20	0	8.666666667	10.26320288	11595	0	2901.75	5795.50069	20014.1422	12.04323867	96873.16667	236919.5768	580483	4	665	332.5	393.8584771	611	54	581235	193745	334925.137	580483	6	0	0	0	0	72	92	5.161388	6.881850667	0	11595	1454.125	4097.537534	16800000	0	0	0	1	0	0	0	0
72883433	8	5	56	11607	20	0	7	5.656854249	7215	0	2321.4	3327.769794	160.0226488	0.17836701	6073619.417	20400000	70800000	3	72300000	10300000	26700000	70800000	3	596402	149100.5	297365.8865	595149	157	0	0	0	0	172	112	0.109764314	0.068602696	0	7215	833.5	2175.302587	4731941.346	0	0	0	0	1	0	0	0
163263	3	6	26	11601	20	0	8.666666667	10.26320288	7300	0	1933.5	2720.783986	71216.38093	55.12577865	20407.875	53301.57829	152046	64	10438	5219	6939.545951	10126	312	163186	32637.2	66897.15123	152046	191	0	0	0	0	72	132	18.37525955	36.7505191	0	7300	1162.7	2258.94725	5102842.678	0	0	0	1	0	0	0	0
376428	3	6	26	11607	20	0	8.666666667	10.26320288	5840	0	1934.5	2538.919278	30903.65223	23.9089547	47053.5	132522.7937	375030	47	1044	522	593.9696962	942	102	376338	75267.6	167572.7622	375030	47	0	0	0	0	72	132	7.969651567	15.93930313	0	5840	1163.3	2138.329153	4572451.567	0	0	0	1	0	0	0	0
72697195	9	5	62	11601	20	0	6.888888889	5.30199124	5840	0	2320.2	2436.833027	160.4325999	0.192579645	5592091.923	19800000	71400000	1	72700000	9085821	25200000	71400000	1	26248	6562	7709.120356	15678	154	0	0	0	0	192	112	0.1238012	0.068778445	0	5840	777.9333333	1723.622534	2970874.638	0	0	0	0	1	0	0	0
977019	3	6	26	11601	20	0	8.666666667	10.26320288	4380	0	1933.5	1757.789948	11900.48505	9.211693938	122127.375	337216.9671	956525	17	20152	10076	13685.34464	19753	399	976950	195390	425576.269	956525	17	0	0	0	0	72	132	3.070564646	6.141129292	0	4380	1162.7	1645.241762	2706820.456	0	0	0	1	0	0	0	0
1211537	3	6	26	11607	20	0	8.666666667	10.26320288	5840	0	1934.5	2538.919278	9601.852853	7.42858039	151442.125	427969.2988	1210612	3	618	309	367.6955262	569	49	1211520	242304	541300.6912	1210612	3	0	0	0	0	72	132	2.476193463	4.952386927	0	5840	1163.3	2138.329153	4572451.567	0	0	0	1	0	0	0	0
73078943	8	5	56	11607	20	0	7	5.656854249	10135	0	2321.4	4413.201989	159.594536	0.17788982	6089911.917	17800000	61600000	1	72500000	10400000	22900000	61600000	1	567535	141883.75	283139.7063	566593	3	0	0	0	0	172	112	0.109470658	0.068419161	0	10135	833.5	2705.044255	7317264.423	0	0	0	0	1	0	0	0
73109520	8	4	56	11601	20	0	7	5.656854249	7215	0	2900.25	3540.00286	159.4457192	0.164137311	6646320	18700000	62200000	1	73100000	10400000	23200000	62200000	1	36470	12156.66667	15698.76015	29933	194	0	0	0	0	172	92	0.109424874	0.054712437	0	7215	897.1538462	2250.514898	5064817.308	0	0	0	0	1	0	0	0
464866	3	6	26	11607	20	0	8.666666667	10.26320288	5840	0	1934.5	2538.919278	25024.41564	19.36041784	58108.25	163908.2304	463760	3	955	477.5	519.7234842	845	110	464753	92950.6	207289.0893	463760	3	0	0	0	0	72	132	6.453472614	12.90694523	0	5840	1163.3	2138.329153	4572451.567	0	0	0	1	0	0	0	0
73050507	9	5	62	11601	20	0	6.888888889	5.30199124	7300	0	2320.2	3022.508098	159.6566606	0.191648225	5619269.769	17200000	62200000	1	71800000	8970503.625	21800000	62200000	1	1303468	325867	640021.5866	1285826	195	0	0	0	0	192	112	0.12320243	0.068445795	0	7300	777.9333333	1970.892563	3884417.495	0	0	0	0	1	0	0	0
73457700	8	6	56	11601	20	0	7	5.656854249	4380	0	1933.5	1757.789948	158.6899672	0.190585875	5650592.308	17200000	62200000	2	71700000	10200000	23200000	62200000	2	1747406	349481.2	775603.107	1736901	70	0	0	0	0	172	132	0.108906214	0.081679661	0	4380	777.5333333	1434.571657	2057995.838	0	0	0	0	1	0	0	0
298277	3	5	26	11601	20	0	8.666666667	10.26320288	7300	0	2320.2	3022.508098	38980.54493	26.82070693	42611	101477.6087	271790	64	25619	12809.5	17348.86488	25077	542	298213	74553.25	132030.8072	271790	198	0	0	0	0	72	112	10.0577651	16.76294183	0	7300	1291.888889	2460.652985	6054813.111	0	0	0	1	0	0	0	0
287187	3	5	26	11601	20	0	8.666666667	10.26320288	7300	0	2320.2	3022.508098	40485.81586	27.85641411	41026.71429	103769.3487	276212	61	10542	5271	6607.205763	9943	599	287108	71777	136377.102	276212	183	0	0	0	0	72	112	10.44615529	17.41025882	0	7300	1291.888889	2460.652985	6054813.111	0	0	0	1	0	0	0	0
72949181	8	6	56	11601	20	0	7	5.656854249	4380	0	1933.5	1757.789948	159.7961737	0.191914423	5611475.462	17800000	64200000	1	72900000	10400000	23900000	64200000	1	20018	4003.6	6080.367736	13925	15	0	0	0	0	172	132	0.109665385	0.082249039	0	4380	777.5333333	1434.571657	2057995.838	0	0	0	0	1	0	0	0
463244	3	5	26	11607	20	0	8.666666667	10.26320288	10135	0	2321.4	4413.201989	25112.03599	17.26951671	66177.71429	174611.3987	462159	5	790	395	264.4579362	582	208	463142	115785.5	230915.9042	462159	5	0	0	0	0	72	112	6.476068767	10.79344795	0	10135	1292.555556	3350.634907	11200000	0	0	0	1	0	0	0	0
72951181	9	7	62	11601	20	0	6.888888889	5.30199124	2920	0	1657.285714	1299.172136	159.8740396	0.219324756	4863412.067	16600000	64200000	1	72900000	9117095.5	22500000	64200000	1	19215	3202.5	5558.51159	13867	49	0	0	0	0	192	152	0.123370175	0.095954581	0	2920	686.4117647	1154.994862	1334013.132	0	0	0	0	1	0	0	0
72763820	8	6	56	11601	20	0	7	5.656854249	4380	0	1933.5	1757.789948	160.2032439	0.192403313	5597216.923	17800000	64200000	26	72700000	10400000	23900000	64200000	223	19210	3842	5923.799583	13734	46	0	0	0	0	172	132	0.10994475	0.082458563	0	4380	777.5333333	1434.571657	2057995.838	0	0	0	0	1	0	0	0
73273418	9	5	62	11601	20	0	6.888888889	5.30199124	5840	0	2320.2	2436.833027	159.1709561	0.191065196	5636416.769	17700000	64200000	2	72700000	9092493	22500000	64200000	2	563185	140796.25	261973.4009	533189	46	0	0	0	0	192	112	0.122827626	0.06823757	0	5840	777.9333333	1723.622534	2970874.638	0	0	0	0	1	0	0	0
73402114	8	5	56	11607	20	0	7	5.656854249	5840	0	2321.4	3173.373883	158.8918815	0.177106616	6116842.833	18600000	64800000	4	72100000	10300000	24200000	64800000	4	1320214	330053.5	659465.0907	1319251	4	0	0	0	0	172	112	0.108988687	0.068117929	0	5840	833.5	2103.115592	4423095.192	0	0	0	0	1	0	0	0
73126470	8	6	56	11607	20	0	7	5.656854249	5840	0	1934.5	2538.919278	159.4908109	0.191449143	5625113.077	18100000	65500000	3	72400000	10300000	24500000	65500000	3	681387	136277.4	303858.9564	679836	15	0	0	0	0	172	132	0.10939951	0.082049633	0	5840	777.9333333	1804.898987	3257660.352	0	0	0	0	1	0	0	0
73382876	8	4	56	11607	20	0	7	5.656854249	11595	0	2901.75	5795.50069	158.9335365	0.163525889	6671170.545	19800000	66200000	5	72800000	10400000	24700000	66200000	91	585147	195049	336944.023	584118	5	0	0	0	0	172	92	0.109017259	0.05450863	0	11595	897.6153846	3214.167532	10300000	0	0	0	0	1	0	0	0
712053	3	6	26	11607	20	0	8.666666667	10.26320288	4380	0	1934.5	2177.344966	16337.26703	12.63950858	89006.625	251370.606	711117	15	612	306	408.7077195	595	17	711975	142395	317925.3491	711117	15	0	0	0	0	72	132	4.213169525	8.426339051	0	4380	1163.3	1903.962654	3625073.789	0	0	0	1	0	0	0	0
891495	3	6	26	11607	20	0	8.666666667	10.26320288	5840	0	1934.5	2538.919278	13048.86735	10.09540154	111436.875	314844.8365	890638	4	723	361.5	204.3538598	506	217	891448	178289.6	398214.9855	890638	4	0	0	0	0	72	132	3.365133848	6.730267696	0	5840	1163.3	2138.329153	4572451.567	0	0	0	1	0	0	0	0
891838	3	5	26	11607	20	0	8.666666667	10.26320288	10135	0	2321.4	4413.201989	13043.84877	8.97023899	127405.4286	336670.3756	890902	5	669	334.5	194.4543648	472	197	891811	222952.75	445299.5997	890902	5	0	0	0	0	72	112	3.363839621	5.606399368	0	10135	1292.555556	3350.634907	11200000	0	0	0	1	0	0	0	0
112894233	17	20	923	1021	185	6	54.29411765	60.22122208	208	6	51.05	59.44610562	17.21965727	0.32774039	3135950.917	11900000	58000000	1	113000000	7055889.563	17400000	58100000	679	113000000	5937236.579	16100000	58000000	1	1	0	0	0	340	400	0.150583423	0.177156968	6	208	52.36842105	58.19511499	3386.671408	0	1	0	0	1	0	0	0
74297	2	2	72	100	36	36	36	0	50	50	50	0	2315.032908	53.83797462	24765.66667	42852.09733	74247	3	47	47	0	47	47	3	3	0	3	3	0	0	0	0	40	80	26.91898731	26.91898731	36	50	41.6	7.668115805	58.8	0	0	0	0	0	0	0	0
24495	2	2	74	230	37	37	37	0	115	115	115	0	12410.69606	163.2986324	8165	14098.91074	24445	3	47	47	0	47	47	3	3	0	3	3	0	0	0	0	40	64	81.64931619	81.64931619	37	115	68.2	42.72235949	1825.2	0	0	0	0	0	0	0	0
47962	2	2	56	444	28	28	28	0	222	222	222	0	10424.91973	83.39935782	15987.33333	27645.84904	47910	4	48	48	0	48	48	4	4	0	4	4	0	0	0	0	40	40	41.69967891	41.69967891	28	222	105.6	106.2581762	11290.8	0	0	0	0	0	0	0	0
50639	2	2	86	248	43	43	43	0	124	124	124	0	6595.706866	78.99050139	16879.66667	29232.9762	50635	1	1	1	0	1	1	3	3	0	3	3	0	0	0	0	64	64	39.4952507	39.4952507	43	124	75.4	44.36552716	1968.3	0	0	0	0	0	0	0	0
116363106	43	47	823	62599	460	0	19.13953488	77.93788167	4344	0	1331.893617	1106.890872	545.0352967	0.773441025	1307450.629	3352155.034	10200000	5	116000000	2770550.143	4517342.492	10200000	17	113000000	2453704.696	4401111.956	10200000	36	0	0	0	0	1384	1512	0.369532934	0.403908091	0	4344	696.9450549	1031.740561	1064488.586	0	0	0	1	0	0	0	0
60342925	9	9	1998	766	1998	0	222	666	766	0	85.11111111	255.3333333	45.80487273	0.298295119	3549583.824	4878822.253	10200000	40	51200000	6399235.875	5244845.521	10200000	24381	60300000	7532274.375	4631971.909	10300000	4002	0	0	0	0	296	296	0.14914756	0.14914756	0	1998	145.4736842	481.7024633	232037.2632	0	0	0	1	0	0	0	0
60921205	17	13	1969	4719	840	0	115.8235294	271.9242163	1502	0	363	582.1513263	109.7811509	0.492439373	2100731.207	4100833.901	10200000	40	60900000	3807575.313	4979246.004	10200000	202	60900000	5072504	5180960.751	10200000	223	0	0	0	0	552	424	0.279048978	0.213390395	0	1502	215.7419355	437.7235785	191601.9312	0	0	0	1	0	0	0	0
2546029	2	2	0	0	0	0	0	0	0	0	0	0	0	1.571074014	848676.3333	1425821.752	2494810	102	51219	51219	0	51219	51219	2494912	2494912	0	2494912	2494912	0	0	0	0	72	72	0.785537007	0.785537007	0	0	0	0	0	0	0	0	1	0	0	0	0
13251	2	0	0	0	0	0	0	0	0	0	0	0	0	150.9320051	13251	0	13251	13251	13251	13251	0	13251	13251	0	0	0	0	0	0	0	0	0	64	0	150.9320051	0	0	0	0	0	0	0	0	0	0	1	0	0	0
24145	2	2	86	196	43	43	43	0	98	98	98	0	11679.43674	165.6657693	8048.333333	13895.97317	24094	3	3	3	0	3	3	48	48	0	48	48	0	0	0	0	64	64	82.83288466	82.83288466	43	98	65	30.12474066	907.5	0	0	0	0	0	0	0	0
101048	2	2	94	273	47	47	47	0	148	125	136.5	16.26345597	3631.937297	39.58514765	33682.66667	25532.97995	53190	4784	4784	4784	0	4784	4784	53190	53190	0	53190	53190	0	0	0	0	80	64	19.79257383	19.79257383	47	148	82.8	49.69104547	2469.2	0	0	0	0	0	0	0	0
186249	1	1	45	112	45	45	45	0	112	112	112	0	842.9575461	10.73831269	186249	0	186249	186249	0	0	0	0	0	0	0	0	0	0	0	0	0	0	32	32	5.369156344	5.369156344	45	112	67.33333333	38.68246804	1496.333333	0	0	0	0	0	0	0	0
167874	1	1	49	176	49	49	49	0	176	176	176	0	1340.290932	11.91369718	167874	0	167874	167874	0	0	0	0	0	0	0	0	0	0	0	0	0	0	32	32	5.956848589	5.956848589	49	176	91.33333333	73.32348419	5376.333333	0	0	0	0	0	0	0	0
50147	1	1	78	206	78	78	78	0	206	206	206	0	5663.349752	39.88274473	50147	0	50147	50147	0	0	0	0	0	0	0	0	0	0	0	0	0	0	32	20	19.94137237	19.94137237	78	206	120.6666667	73.90083446	5461.333333	0	0	0	0	0	0	0	0
69808	1	1	51	109	51	51	51	0	109	109	109	0	2292.000917	28.65001146	69808	0	69808	69808	0	0	0	0	0	0	0	0	0	0	0	0	0	0	40	32	14.32500573	14.32500573	51	109	70.33333333	33.48631561	1121.333333	0	0	0	0	0	0	0	0
50313	1	1	53	113	53	53	53	0	113	113	113	0	3299.346093	39.75115775	50313	0	50313	50313	0	0	0	0	0	0	0	0	0	0	0	0	0	0	32	40	19.87557888	19.87557888	53	113	73	34.64101615	1200	0	0	0	0	0	0	0	0
70873598	6	9	11613	62	7215	0	1935.5	3122.940009	20	0	6.888888889	5.30199124	164.72989	0.211644398	5062399.857	15800000	58800000	2	70900000	14200000	31400000	70300000	3	70300000	8784887.875	20600000	58800000	2	0	0	0	0	132	192	0.084657759	0.126986639	0	7215	730.0625	2044.725914	4180904.062	0	0	0	0	1	1	0	0
4816925	1	5	6	30	6	6	6	0	6	6	6	0	7.473647607	1.245607935	963385	2134082.073	4780866	1	0	0	0	0	0	4813877	1203469.25	2384981.917	4780866	1	0	0	0	0	20	100	0.207601322	1.038006612	6	6	6	0	0	0	0	0	0	1	1	0	0
70867994	7	9	11607	62	2920	0	1658.142857	1547.602062	20	0	6.888888889	5.30199124	164.6582518	0.225771877	4724532.933	17400000	67400000	1	70900000	11800000	28900000	70800000	32	70900000	8856365.25	23700000	67400000	1	0	0	0	0	152	192	0.098775196	0.126996681	0	2920	686.7647059	1264.891474	1599950.441	0	0	0	0	1	1	0	0
70868661	6	10	11607	68	7300	0	1934.5	2863.744245	20	0	6.8	5.006662228	164.7413657	0.225769752	4724577.4	17400000	67400000	1	70900000	14200000	31700000	70800000	194	70800000	7871678.111	22400000	67400000	1	0	0	0	0	132	212	0.084663657	0.141106095	0	7300	687.1176471	1861.340239	3464587.485	0	0	0	0	1	1	0	0
6757758	1	5	6	30	6	6	6	0	6	6	6	0	5.327210593	0.887868432	1351551.6	3008404.342	6733132	0	0	0	0	0	0	6738916	1684729	3365602.628	6733132	0	0	0	0	0	20	100	0.147978072	0.73989036	6	6	6	0	0	0	0	0	0	1	1	0	0
72550563	6	10	11613	68	10135	0	1935.5	4058.890772	20	0	6.8	5.006662228	161.0049532	0.220535849	4836704.2	18000000	69700000	1	72600000	14500000	31500000	70800000	5	70800000	7865413.222	23200000	69700000	1	0	0	0	0	132	212	0.082700943	0.137834906	0	10135	687.4705882	2459.880437	6051011.765	0	0	0	0	1	1	0	0
7034206	1	6	1375	30	1375	1375	1375	0	6	0	5	2.449489743	199.7382505	0.995137191	1172367.667	2863033.173	7016499	0	0	0	0	0	0	7031833	1406366.6	3136165.243	7016499	0	1	0	0	0	20	132	0.142162456	0.852974735	0	1375	347.5	634.1901472	402197.1429	0	1	0	0	1	1	0	0
13090158	1	6	6	36	6	6	6	0	6	6	6	0	3.208517422	0.534752904	2181693	5328591.398	13100000	1	0	0	0	0	0	13100000	2616937.8	5837085.967	13100000	1	0	0	0	0	20	120	0.076393272	0.458359632	6	6	6	0	0	0	0	0	0	1	1	0	0
9524993	1	6	6	36	6	6	6	0	6	6	6	0	4.409452059	0.734908677	1587498.833	3875050.735	9497387	1	0	0	0	0	0	9523768	1904753.6	4244424.972	9497387	1	0	0	0	0	20	120	0.104986954	0.629921723	6	6	6	0	0	0	0	0	0	1	1	0	0
3983170	1	5	6	30	6	6	6	0	6	6	6	0	9.038027501	1.506337917	796634	1771111.063	3964870	316	0	0	0	0	0	3966725	991681.25	1982125.879	3964870	316	0	0	0	0	20	100	0.251056319	1.255281597	6	6	6	0	0	0	0	0	0	1	1	0	0
3515004	1	5	6	30	6	6	6	0	6	6	6	0	10.24180911	1.706968186	703000.8	1551839.752	3478904	1	0	0	0	0	0	3481913	870478.25	1738951.076	3478904	1	0	0	0	0	20	100	0.284494698	1.422473488	6	6	6	0	0	0	0	0	0	1	1	0	0
72772553	7	9	11607	62	4380	0	1658.142857	1762.272815	20	0	6.888888889	5.30199124	160.3489162	0.219863112	4851503.533	16200000	62900000	1	72800000	12100000	29500000	72300000	17	72300000	9043122.5	22000000	62900000	1	0	0	0	0	152	192	0.096190112	0.123673001	0	4380	686.7647059	1366.16267	1866400.441	0	0	0	0	1	1	0	0
3555733	1	6	6	36	6	6	6	0	6	6	6	0	11.81191051	1.968651752	592622.1667	1429269.851	3509973	1	0	0	0	0	0	3520038	704007.6	1568586.951	3509973	1	0	0	0	0	20	120	0.281235965	1.687415787	6	6	6	0	0	0	0	0	0	1	1	0	0
3788656	1	7	6	42	6	6	6	0	6	6	6	0	12.66940044	2.11156674	541236.5714	1410096.061	3738873	1	0	0	0	0	0	3748921	624820.1667	1525569.027	3738873	1	0	0	0	0	20	140	0.263945843	1.847620898	6	6	6	0	0	0	0	0	0	1	1	0	0
3	2	0	31	0	31	0	15.5	21.92031022	0	0	0	0	10300000	666666.6667	3	0	3	3	3	3	0	3	3	0	0	0	0	0	1	0	0	0	64	0	666666.6667	0	0	31	20.66666667	17.89785834	320.3333333	0	1	0	0	1	0	0	0
530294	3	6	26	11601	20	0	8.666666667	10.26320288	4380	0	1933.5	1757.789948	21925.57336	16.97171758	66286.75	175542.4652	500017	7	30015	15007.5	19829.39546	29029	986	530240	106048	220615.1792	500017	15	0	0	0	0	72	132	5.657239192	11.31447838	0	4380	1162.7	1645.241762	2706820.456	0	0	0	1	0	0	0	0
541649	3	6	26	11607	20	0	8.666666667	10.26320288	4380	0	1934.5	2177.344966	21477.00817	16.61592655	67706.125	191147.1958	540771	2	776	388	479.4183976	727	49	541571	108314.2	241750.897	540771	2	0	0	0	0	72	132	5.538642183	11.07728437	0	4380	1163.3	1903.962654	3625073.789	0	0	0	1	0	0	0	0
232027	3	5	26	11607	20	0	8.666666667	10.26320288	5840	0	2321.4	3173.373883	50136.40654	34.47874601	33146.71429	87248.7947	231008	3	753	376.5	355.6747109	628	125	231938	57984.5	115349.4811	231008	3	0	0	0	0	72	112	12.92952975	21.54921626	0	5840	1292.555556	2554.159212	6523729.278	0	0	0	1	0	0	0	0
616714	3	4	26	11607	20	0	8.666666667	10.26320288	11595	0	2901.75	5795.50069	18862.87647	11.35048013	102785.6667	251329.1744	615809	4	824	412	354.9676042	663	161	616659	205553	355292.3675	615809	4	0	0	0	0	72	92	4.864491482	6.485988643	0	11595	1454.125	4097.537534	16800000	0	0	0	1	0	0	0	0
1288354	3	6	26	11607	20	0	8.666666667	10.26320288	5840	0	1934.5	2538.919278	9029.350629	6.985657669	161044.25	455077.2905	1287303	3	699	349.5	355.6747109	601	98	1288290	257658	575589.1263	1287303	3	0	0	0	0	72	132	2.328552556	4.657105112	0	5840	1163.3	2138.329153	4572451.567	0	0	0	1	0	0	0	0
9353740	4	0	24	0	6	6	6	0	0	0	0	0	2.565818592	0.427636432	3117913.333	5399528.696	9352752	4	9353740	3117913.333	5399528.696	9352752	4	0	0	0	0	0	0	0	0	0	80	0	0.427636432	0	6	6	6	0	0	0	0	0	0	1	0	0	0
303157	3	6	26	11607	20	0	8.666666667	10.26320288	4380	0	1934.5	2177.344966	38372.85631	29.68758762	37894.625	106754.2126	302097	3	944	472	562.8569978	870	74	303088	60617.6	134991.654	302097	3	0	0	0	0	72	132	9.89586254	19.79172508	0	4380	1163.3	1903.962654	3625073.789	0	0	0	1	0	0	0	0
644251	3	5	26	11601	20	0	8.666666667	10.26320288	4380	0	2320.2	2207.341206	18047.31386	12.4175205	92035.85714	230557.6065	614323	58	29514	14757	20250.124	29076	438	644193	161048.25	302499.7629	614323	163	0	0	0	0	72	112	4.656570188	7.760950313	0	4380	1291.888889	1980.710254	3923213.111	0	0	0	1	0	0	0	0
631504	3	5	26	11601	20	0	8.666666667	10.26320288	4380	0	2320.2	2207.341206	18411.60151	12.66816996	90214.85714	231851.8531	615852	40	15267	7633.5	10661.04894	15172	95	631464	157866	305407.0195	615852	154	0	0	0	0	72	112	4.750563734	7.917606223	0	4380	1291.888889	1980.710254	3923213.111	0	0	0	1	0	0	0	0
619936	3	6	26	11607	20	0	8.666666667	10.26320288	4380	0	1934.5	2177.344966	18764.84024	14.51762763	77492	218826.1955	619059	3	701	350.5	385.3731957	623	78	619896	123979.2	276758.2109	619059	3	0	0	0	0	72	132	4.839209209	9.678418417	0	4380	1163.3	1903.962654	3625073.789	0	0	0	1	0	0	0	0
620513	3	5	26	11607	20	0	8.666666667	10.26320288	10135	0	2321.4	4413.201989	18747.39127	12.89255825	88644.71429	233990.1524	619284	5	1011	505.5	645.5884912	962	49	620466	155116.5	309445.3082	619284	5	0	0	0	0	72	112	4.834709345	8.057848909	0	10135	1292.555556	3350.634907	11200000	0	0	0	1	0	0	0	0
6624824	5	0	30	0	6	6	6	0	0	0	0	0	4.528422189	0.754737032	1656206	3309742.238	6620819	3	6624824	1656206	3309742.238	6620819	3	0	0	0	0	0	0	0	0	0	100	0	0.754737032	0	6	6	6	0	0	0	0	0	0	1	0	0	0
5922848	4	0	24	0	6	6	6	0	0	0	0	0	4.052104663	0.675350777	1974282.667	3418126.446	5921195	3	5922848	1974282.667	3418126.446	5921195	3	0	0	0	0	0	0	0	0	0	80	0	0.675350777	0	6	6	6	0	0	0	0	0	0	1	0	0	0
5352876	5	0	30	0	6	6	6	0	0	0	0	0	5.604463843	0.934077307	1338219	2674431.458	5349866	4	5352876	1338219	2674431.458	5349866	4	0	0	0	0	0	0	0	0	0	100	0	0.934077307	0	6	6	6	0	0	0	0	0	0	1	0	0	0
415053	3	5	26	11607	20	0	8.666666667	10.26320288	5840	0	2321.4	3173.373883	28027.74585	19.27464685	59293.28571	156371.0585	413909	4	893	446.5	494.26764	796	97	415032	103758	206767.759	413909	4	0	0	0	0	72	112	7.22799257	12.04665428	0	5840	1292.555556	2554.159212	6523729.278	0	0	0	1	0	0	0	0
35695	3	4	26	11601	20	0	8.666666667	10.26320288	8760	0	2900.25	4128.319301	325731.8952	196.1058972	5949.166667	12845.32658	32090	91	32751	16375.5	22493.77382	32281	470	35504	11834.66667	18124.85273	32709	91	0	0	0	0	72	92	84.04538451	112.0605127	0	8760	1453.375	3113.952607	9696700.839	0	0	0	1	0	0	0	0
3343915	5	0	30	0	6	6	6	0	0	0	0	0	8.97151991	1.495253318	835978.75	1670624.9	3341916	0	3343915	835978.75	1670624.9	3341916	0	0	0	0	0	0	0	0	0	0	100	0	1.495253318	0	6	6	6	0	0	0	0	0	0	1	0	0	0
1168453	3	4	26	11607	20	0	8.666666667	10.26320288	11595	0	2901.75	5795.50069	9955.898954	5.990827188	194742.1667	476492.9243	1167379	4	1028	514	721.2489168	1024	4	1168358	389452.6667	673704.1419	1167379	4	0	0	0	0	72	92	2.567497366	3.423329822	0	11595	1454.125	4097.537534	16800000	0	0	0	1	0	0	0	0
1272707	4	0	24	0	6	6	6	0	0	0	0	0	18.85744323	3.142907205	424235.6667	734156.8725	1271967	312	1272707	424235.6667	734156.8725	1271967	312	0	0	0	0	0	0	0	0	0	80	0	3.142907205	0	6	6	6	0	0	0	0	0	0	1	0	0	0
1263520	3	6	26	11601	20	0	8.666666667	10.26320288	4380	0	1933.5	1757.789948	9202.070406	7.122958085	157940	442139.001	1252144	32	10879	5439.5	6739.434731	10205	674	1263488	252697.6	558726.8989	1252144	66	0	0	0	0	72	132	2.374319362	4.748638724	0	4380	1162.7	1645.241762	2706820.456	0	0	0	1	0	0	0	0
1300353	3	4	26	11607	20	0	8.666666667	10.26320288	11595	0	2901.75	5795.50069	8946.032347	5.383153651	216725.5	530271.7175	1299138	44	952	476	384.666089	748	204	1300309	433436.3333	749719.7351	1299138	199	0	0	0	0	72	92	2.307065851	3.076087801	0	11595	1454.125	4097.537534	16800000	0	0	0	1	0	0	0	0
1300146	3	5	26	11607	20	0	8.666666667	10.26320288	8675	0	2321.4	3769.536019	8947.45667	6.153155107	185735.1429	490980.4096	1299174	3	749	374.5	168.9985207	494	255	1300096	325024	649433.4117	1299174	3	0	0	0	0	72	112	2.307433165	3.845721942	0	8675	1292.555556	2931.429562	8593279.278	0	0	0	1	0	0	0	0
6711871	5	0	30	0	6	6	6	0	0	0	0	0	4.469692579	0.744948763	1677967.75	3353935.131	6708870	1	6711871	1677967.75	3353935.131	6708870	1	0	0	0	0	0	0	0	0	0	100	0	0.744948763	0	6	6	6	0	0	0	0	0	0	1	0	0	0
65570	3	6	26	11607	20	0	8.666666667	10.26320288	4380	0	1934.5	2177.344966	177413.4513	137.2578923	8196.25	22741.40252	64473	2	1007	503.5	709.2281015	1005	2	65487	13097.4	28722.62111	64473	4	0	0	0	0	72	132	45.75263078	91.50526155	0	4380	1163.3	1903.962654	3625073.789	0	0	0	1	0	0	0	0
111102	3	6	26	11607	20	0	8.666666667	10.26320288	5840	0	1934.5	2538.919278	104705.5859	81.00664254	13887.75	38775.08718	109849	3	924	462	541.6437944	845	79	111053	22210.6	48992.8671	109849	3	0	0	0	0	72	132	27.00221418	54.00442836	0	5840	1163.3	2138.329153	4572451.567	0	0	0	1	0	0	0	0
4038284	4	0	24	0	6	6	6	0	0	0	0	0	5.943118414	0.990519736	1346094.667	2330980.409	4037679	272	4038284	1346094.667	2330980.409	4037679	272	0	0	0	0	0	0	0	0	0	80	0	0.990519736	0	6	6	6	0	0	0	0	0	0	1	0	0	0
4032890	4	0	24	0	6	6	6	0	0	0	0	0	5.951067349	0.991844558	1344296.667	2327531.939	4031899	49	4032890	1344296.667	2327531.939	4031899	49	0	0	0	0	0	0	0	0	0	80	0	0.991844558	0	6	6	6	0	0	0	0	0	0	1	0	0	0
37505	3	7	26	11601	20	0	8.666666667	10.26320288	4380	0	1657.285714	1561.969346	310011.9984	266.6311159	4167.222222	12194.37532	36685	3	36835	18417.5	26042.03564	36832	3	37358	6226.333333	14940.88793	36724	47	0	0	0	0	72	152	79.98933476	186.6417811	0	4380	1057	1468.855269	2157535.8	0	0	0	1	0	0	0	0
3448921	5	0	30	0	6	6	6	0	0	0	0	0	8.698372621	1.44972877	862230.25	1723125.231	3446918	4	3448921	862230.25	1723125.231	3446918	4	0	0	0	0	0	0	0	0	0	100	0	1.44972877	0	6	6	6	0	0	0	0	0	0	1	0	0	0
1345113	3	4	26	11607	20	0	8.666666667	10.26320288	11595	0	2901.75	5795.50069	8648.344042	5.204023751	224185.5	548096.7928	1342983	55	1389	694.5	842.1641764	1290	99	1345058	448352.6667	774772.6951	1342983	645	0	0	0	0	72	92	2.230295893	2.973727858	0	11595	1454.125	4097.537534	16800000	0	0	0	1	0	0	0	0
1329964	3	5	26	11607	20	0	8.666666667	10.26320288	10220	0	2321.4	4455.182578	8746.853298	6.015200411	189994.8571	502157.9747	1328782	6	816	408	465.276262	737	79	1329881	332470.25	664207.9489	1328782	6	0	0	0	0	72	112	2.255700154	3.759500257	0	10220	1292.555556	3378.299021	11400000	0	0	0	1	0	0	0	0
1299088	3	5	26	11607	20	0	8.666666667	10.26320288	8760	0	2321.4	3802.315321	8954.743636	6.158166344	185584	490599.5177	1298159	2	812	406	483.6610383	748	64	1299021	324755.25	648935.9377	1298159	2	0	0	0	0	72	112	2.309312379	3.848853965	0	8760	1292.555556	2952.520834	8717379.278	0	0	0	1	0	0	0	0
693680	3	6	26	11607	20	0	8.666666667	10.26320288	5840	0	1934.5	2538.919278	16769.98039	12.97428209	86710	244890.1447	692782	2	768	384	404.4650788	670	98	693603	138720.6	309729.9022	692782	2	0	0	0	0	72	132	4.324760697	8.649521393	0	5840	1163.3	2138.329153	4572451.567	0	0	0	1	0	0	0	0
547224	3	5	26	11601	20	0	8.666666667	10.26320288	7300	0	2320.2	3022.508098	21247.24062	14.61924185	78174.85714	198764.7207	528679	2	18016	9008	12736.40734	18014	2	547156	136789	261396.3152	528679	183	0	0	0	0	72	112	5.482215692	9.137026154	0	7300	1291.888889	2460.652985	6054813.111	0	0	0	1	0	0	0	0
1427004	5	0	30	0	6	6	6	0	0	0	0	0	21.02306651	3.503844418	356751	712833.4883	1426001	1	1427004	356751	712833.4883	1426001	1	0	0	0	0	0	0	0	0	0	100	0	3.503844418	0	6	6	6	0	0	0	0	0	0	1	0	0	0
26115	5	0	30	0	6	6	6	0	0	0	0	0	1148.765078	191.4608463	6528.75	12375.76943	25078	0	26115	6528.75	12375.76943	25078	0	0	0	0	0	0	0	0	0	0	100	0	191.4608463	0	6	6	6	0	0	0	0	0	0	1	0	0	0
1331807	3	6	26	11607	20	0	8.666666667	10.26320288	4380	0	1934.5	2177.344966	8734.749104	6.757735918	166475.875	470363.1485	1330565	2	1173	586.5	556.4930368	980	193	1331794	266358.8	594962.0706	1330659	2	0	0	0	0	72	132	2.252578639	4.505157279	0	4380	1163.3	1903.962654	3625073.789	0	0	0	1	0	0	0	0
928022	2	5	20	11607	20	0	10	14.14213562	7300	0	2321.4	3346.363967	12528.79781	7.542924629	154670.3333	378310.8717	926894	59	794	794	0	794	794	927942	231985.5	463272.4322	926894	85	0	0	0	0	52	112	2.155121323	5.387803306	0	7300	1453.375	2798.956588	7834157.982	0	0	0	1	0	0	0	0
24826	3	6	26	11601	20	0	8.666666667	10.26320288	4380	0	1933.5	1757.789948	468339.6439	362.5231612	3103.25	6754.842194	19286	1	5002	2501	3535.533906	5001	1	24761	4952.2	8315.578044	19286	17	0	0	0	0	72	132	120.8410537	241.6821075	0	4380	1162.7	1645.241762	2706820.456	0	0	0	1	0	0	0	0
11464081	5	0	30	0	6	6	6	0	0	0	0	0	2.616869159	0.43614486	2866020.25	5730016.012	11500000	1	11500000	2866020.25	5730016.012	11500000	1	0	0	0	0	0	0	0	0	0	100	0	0.43614486	0	6	6	6	0	0	0	0	0	0	1	0	0	0
1872264	3	6	26	11607	20	0	8.666666667	10.26320288	4380	0	1934.5	2177.344966	6213.333162	4.807014395	234033	661469.7584	1871087	2	870	435	544.4722215	820	50	1872234	374446.8	836647.3839	1871087	2	0	0	0	0	72	132	1.602338132	3.204676264	0	4380	1163.3	1903.962654	3625073.789	0	0	0	1	0	0	0	0
10052899	5	0	30	0	6	6	6	0	0	0	0	0	2.984213807	0.497368968	2513224.75	5025774.856	10100000	3	10100000	2513224.75	5025774.856	10100000	3	0	0	0	0	0	0	0	0	0	100	0	0.497368968	0	6	6	6	0	0	0	0	0	0	1	0	0	0
10037767	4	0	24	0	6	6	6	0	0	0	0	0	2.390970024	0.398495004	3345922.333	5795304.015	10000000	0	10000000	3345922.333	5795304.015	10000000	0	0	0	0	0	0	0	0	0	0	80	0	0.398495004	0	6	6	6	0	0	0	0	0	0	1	0	0	0
1322793	3	6	26	11607	20	0	8.666666667	10.26320288	5840	0	1934.5	2538.919278	8794.27091	6.803785626	165349.125	467151.9437	1321491	3	1020	510	717.0062761	1017	3	1322614	264522.8	590863.3412	1321491	3	0	0	0	0	72	132	2.267928542	4.535857084	0	5840	1163.3	2138.329153	4572451.567	0	0	0	1	0	0	0	0
26250	3	4	26	11601	20	0	8.666666667	10.26320288	8760	0	2900.25	4128.319301	442933.3333	266.6666667	4375	6636.016215	14456	50	11549	5774.5	7774.639059	11272	277	26200	8733.333333	7540.435951	14456	189	0	0	0	0	72	92	114.2857143	152.3809524	0	8760	1453.375	3113.952607	9696700.839	0	0	0	1	0	0	0	0
529810	3	6	26	11601	20	0	8.666666667	10.26320288	5840	0	1933.5	2189.772933	21945.60314	16.98722183	66226.25	182541.2353	517888	14	11584	5792	7872.926902	11359	225	529781	105956.2	230331.2316	517888	14	0	0	0	0	72	132	5.662407278	11.32481456	0	5840	1162.7	1911.59573	3654198.233	0	0	0	1	0	0	0	0
7465876	4	0	24	0	6	6	6	0	0	0	0	0	3.21462612	0.53577102	2488625.333	4309646.119	7464976	3	7465876	2488625.333	4309646.119	7464976	3	0	0	0	0	0	0	0	0	0	80	0	0.53577102	0	6	6	6	0	0	0	0	0	0	1	0	0	0
523340	3	5	26	11601	20	0	8.666666667	10.26320288	7300	0	2320.2	3022.508098	22216.91443	15.28642947	74762.85714	196171.576	519635	14	3100	1550	808.9301577	2122	978	523326	130831.5	259205.7818	519635	191	0	0	0	0	72	112	5.732411052	9.55401842	0	7300	1291.888889	2460.652985	6054813.111	0	0	0	1	0	0	0	0
7471817	6	0	36	0	6	6	6	0	0	0	0	0	4.818105154	0.803017526	1494363.4	3340375.677	7469809	3	7471817	1494363.4	3340375.677	7469809	3	0	0	0	0	0	0	0	0	0	120	0	0.803017526	0	6	6	6	0	0	0	0	0	0	1	0	0	0
1339852	3	5	26	11607	20	0	8.666666667	10.26320288	7215	0	2321.4	3327.769794	8682.302224	5.970808716	191407.4286	505910.2767	1338704	4	899	449.5	311.8340905	670	229	1339804	334951	669168.7904	1338704	4	0	0	0	0	72	112	2.239053269	3.731755448	0	7215	1292.555556	2650.585648	7025604.278	0	0	0	1	0	0	0	0
5988868	4	0	24	0	6	6	6	0	0	0	0	0	4.007435128	0.667905855	1996289.333	3454203.665	5984860	1009	5988868	1996289.333	3454203.665	5984860	1009	0	0	0	0	0	0	0	0	0	80	0	0.667905855	0	6	6	6	0	0	0	0	0	0	1	0	0	0
25826	3	5	26	11601	20	0	8.666666667	10.26320288	5840	0	2320.2	2436.833027	450205.2195	309.7653527	3689.428571	8912.274211	23892	3	24002	12001	16967.73432	23999	3	25719	6429.75	11855.71571	24210	193	0	0	0	0	72	112	116.1620073	193.6033455	0	5840	1291.888889	2110.95076	4456113.111	0	0	0	1	0	0	0	0
25678	3	4	26	11601	20	0	8.666666667	10.26320288	8760	0	2900.25	4128.319301	452800.0623	272.6069008	4279.666667	9615.316504	23893	7	24007	12003.5	16965.613	24000	7	25571	8523.666667	13637.74561	24265	271	0	0	0	0	72	92	116.8315289	155.7753719	0	8760	1453.375	3113.952607	9696700.839	0	0	0	1	0	0	0	0
493582	3	4	26	11601	20	0	8.666666667	10.26320288	8760	0	2900.25	4128.319301	23556.36956	14.18204067	82263.66667	197355.714	485064	8	8008	4004	5651.197395	8000	8	493521	164507	277639.8931	485064	189	0	0	0	0	72	92	6.078017432	8.104023242	0	8760	1453.375	3113.952607	9696700.839	0	0	0	1	0	0	0	0
5363886	5	0	30	0	6	6	6	0	0	0	0	0	5.592960029	0.932160005	1340971.5	2679086.016	5359600	3	5363886	1340971.5	2679086.016	5359600	3	0	0	0	0	0	0	0	0	0	100	0	0.932160005	0	6	6	6	0	0	0	0	0	0	1	0	0	0
4000945	4	0	24	0	6	6	6	0	0	0	0	0	5.998582835	0.999763806	1333648.333	2309941.477	4000939	2	4000945	1333648.333	2309941.477	4000939	2	0	0	0	0	0	0	0	0	0	80	0	0.999763806	0	6	6	6	0	0	0	0	0	0	1	0	0	0
3994914	6	0	36	0	6	6	6	0	0	0	0	0	9.011458069	1.501909678	798982.8	1785474.186	3992936	1	3994914	798982.8	1785474.186	3992936	1	0	0	0	0	0	0	0	0	0	120	0	1.501909678	0	6	6	6	0	0	0	0	0	0	1	0	0	0
2037950	5	0	30	0	6	6	6	0	0	0	0	0	14.72067519	2.453445865	509487.5	1016967.999	2034939	4	2037950	509487.5	1016967.999	2034939	4	0	0	0	0	0	0	0	0	0	100	0	2.453445865	0	6	6	6	0	0	0	0	0	0	1	0	0	0
1458999	5	0	30	0	6	6	6	0	0	0	0	0	20.56204288	3.427007147	364749.75	727827.6465	1456491	449	1458999	364749.75	727827.6465	1456491	449	0	0	0	0	0	0	0	0	0	100	0	3.427007147	0	6	6	6	0	0	0	0	0	0	1	0	0	0
1739223	3	5	26	11607	20	0	8.666666667	10.26320288	8760	0	2321.4	3802.315321	6688.618998	4.599755178	248460.4286	656845.9756	1738047	2	934	467	352.139177	716	218	1739173	434793.25	868835.9268	1738047	2	0	0	0	0	72	112	1.724908192	2.874846986	0	8760	1292.555556	2952.520834	8717379.278	0	0	0	1	0	0	0	0
1738623	3	5	26	11607	20	0	8.666666667	10.26320288	5840	0	2321.4	3173.373883	6690.927245	4.601342557	248374.7143	656825.5416	1737915	2	571	285.5	174.655375	409	162	1738615	434653.75	868840.8806	1737915	2	0	0	0	0	72	112	1.725503459	2.875839098	0	5840	1292.555556	2554.159212	6523729.278	0	0	0	1	0	0	0	0
1256386	3	5	26	11607	20	0	8.666666667	10.26320288	7215	0	2321.4	3327.769794	9259.097125	6.36746987	179483.7143	474260.7956	1255006	90	988	494	428.5067094	797	191	1256280	314070	627290.7862	1255006	136	0	0	0	0	72	112	2.387801201	3.979668669	0	7215	1292.555556	2650.585648	7025604.278	0	0	0	1	0	0	0	0
60030	4	0	24	0	6	6	6	0	0	0	0	0	399.8001	66.63334999	20010	34171.79479	59468	175	60030	20010	34171.79479	59468	175	0	0	0	0	0	0	0	0	0	80	0	66.63334999	0	6	6	6	0	0	0	0	0	0	1	0	0	0
136320	3	4	26	11607	20	0	8.666666667	10.26320288	11595	0	2901.75	5795.50069	85335.97418	51.34976526	22720	55213.7132	135423	5	850	425	531.7442995	801	49	136271	45423.66667	77942.83521	135423	5	0	0	0	0	72	92	22.00704225	29.342723	0	11595	1454.125	4097.537534	16800000	0	0	0	1	0	0	0	0
136470	3	5	26	11607	20	0	8.666666667	10.26320288	7215	0	2321.4	3327.769794	85242.17777	58.62094233	19495.71429	51108.66875	135398	10	797	398.5	491.4392129	746	51	136425	34106.25	67528.74296	135398	10	0	0	0	0	72	112	21.98285337	36.63808896	0	7215	1292.555556	2650.585648	7025604.278	0	0	0	1	0	0	0	0
500562	3	6	26	11601	20	0	8.666666667	10.26320288	4380	0	1933.5	1757.789948	23227.89185	17.97979072	62570.25	169470.4218	481723	40	17982	8991	12009.50157	17483	499	500522	100104.4	213470.7912	481723	47	0	0	0	0	72	132	5.993263572	11.98652714	0	4380	1162.7	1645.241762	2706820.456	0	0	0	1	0	0	0	0
1875210	3	5	26	11607	20	0	8.666666667	10.26320288	5840	0	2321.4	3173.373883	6203.571867	4.266188854	267887.1429	708331.9784	1874233	3	765	382.5	450.4270196	701	64	1875165	468791.25	936961.2296	1874233	3	0	0	0	0	72	112	1.59982082	2.666368033	0	5840	1292.555556	2554.159212	6523729.278	0	0	0	1	0	0	0	0
8110782	5	0	30	0	6	6	6	0	0	0	0	0	3.698780216	0.616463369	2027695.5	4054739.026	8109804	3	8110782	2027695.5	4054739.026	8109804	3	0	0	0	0	0	0	0	0	0	100	0	0.616463369	0	6	6	6	0	0	0	0	0	0	1	0	0	0
172790	2	6	20	11601	20	0	10	14.14213562	5840	0	1933.5	2189.772933	67255.04948	46.29897564	24684.28571	54995.5344	147644	29	24797	24797	0	24797	24797	172761	34552.2	64120.78389	147644	48	0	0	0	0	52	132	11.57474391	34.72423173	0	5840	1291.222222	1981.198108	3925145.944	0	0	0	1	0	0	0	0
166341	3	4	26	11601	20	0	8.666666667	10.26320288	8760	0	2900.25	4128.319301	69898.58183	42.08222867	27723.5	63249.58738	156613	30	9451	4725.5	6506.089494	9326	125	166311	55437	87745.13541	156613	183	0	0	0	0	72	92	18.03524086	24.04698781	0	8760	1453.375	3113.952607	9696700.839	0	0	0	1	0	0	0	0
157623	3	5	26	11607	20	0	8.666666667	10.26320288	10135	0	2321.4	4413.201989	73802.68108	50.75401433	22517.57143	59096.99545	156536	5	783	391.5	430.6280297	696	87	157590	39397.5	78093.18075	156536	5	0	0	0	0	72	112	19.03275537	31.72125895	0	10135	1292.555556	3350.634907	11200000	0	0	0	1	0	0	0	0
110972	3	6	26	11607	20	0	8.666666667	10.26320288	4380	0	1934.5	2177.344966	104828.245	81.10153913	13871.5	38781.28424	109848	3	962	481	530.3300859	856	106	110926	22185.2	49006.86763	109848	3	0	0	0	0	72	132	27.03384638	54.06769275	0	4380	1163.3	1903.962654	3625073.789	0	0	0	1	0	0	0	0
133280	3	5	26	11607	20	0	8.666666667	10.26320288	7215	0	2321.4	3327.769794	87282.41297	60.0240096	19040	49969.97164	132360	5	714	357	435.5777772	665	49	133270	33317.5	66029.00246	132360	5	0	0	0	0	72	112	22.5090036	37.515006	0	7215	1292.555556	2650.585648	7025604.278	0	0	0	1	0	0	0	0
91686	3	6	26	11601	20	0	8.666666667	10.26320288	7300	0	1933.5	2720.783986	126813.2539	98.16111511	11460.75	27005.8273	77259	46	13884	6942	9582.711099	13718	166	91640	18328	33480.6025	77259	58	0	0	0	0	72	132	32.7203717	65.44074341	0	7300	1162.7	2258.94725	5102842.678	0	0	0	1	0	0	0	0
37820	3	4	26	11607	20	0	8.666666667	10.26320288	11595	0	2901.75	5795.50069	307588.5775	185.0872554	6303.333333	14902.55332	36716	5	1032	516	545.8864351	902	130	37775	12591.66667	20898.86825	36716	5	0	0	0	0	72	92	79.32310947	105.764146	0	11595	1454.125	4097.537534	16800000	0	0	0	1	0	0	0	0
4057931	5	0	30	0	6	6	6	0	0	0	0	0	7.392930042	1.232155007	1014482.75	2026294.555	4053924	3	4057931	1014482.75	2026294.555	4053924	3	0	0	0	0	0	0	0	0	0	100	0	1.232155007	0	6	6	6	0	0	0	0	0	0	1	0	0	0
1704037	3	5	26	11607	20	0	8.666666667	10.26320288	10220	0	2321.4	4455.182578	6826.729701	4.694733741	243433.8571	643568.5311	1702910	2	892	446	436.9919908	755	137	1703988	425997	851275.4188	1702910	2	0	0	0	0	72	112	1.760525153	2.934208588	0	10220	1292.555556	3378.299021	11400000	0	0	0	1	0	0	0	0
3971838	4	0	24	0	6	6	6	0	0	0	0	0	6.042542521	1.00709042	1323946	2292576.224	3971185	314	3971838	1323946	2292576.224	3971185	314	0	0	0	0	0	0	0	0	0	80	0	1.00709042	0	6	6	6	0	0	0	0	0	0	1	0	0	0
201796	3	6	26	11607	20	0	8.666666667	10.26320288	5840	0	1934.5	2538.919278	57647.327	44.59949652	25224.5	70994.08322	200925	3	742	371	497.803174	723	19	201749	40349.8	89764.84136	200925	3	0	0	0	0	72	132	14.86649884	29.73299768	0	5840	1163.3	2138.329153	4572451.567	0	0	0	1	0	0	0	0
3812960	4	0	24	0	6	6	6	0	0	0	0	0	6.294322521	1.049053754	1270986.667	2200531.061	3811941	3	3812960	1270986.667	2200531.061	3811941	3	0	0	0	0	0	0	0	0	0	80	0	1.049053754	0	6	6	6	0	0	0	0	0	0	1	0	0	0
126929	3	5	26	11607	20	0	8.666666667	10.26320288	7215	0	2321.4	3327.769794	91649.66241	63.02736175	18132.71429	46997.58058	124707	36	1542	771	1039.446968	1506	36	126884	31721	61993.67204	124707	159	0	0	0	0	72	112	23.63526066	39.3921011	0	7215	1292.555556	2650.585648	7025604.278	0	0	0	1	0	0	0	0
1814961	4	0	24	0	6	6	6	0	0	0	0	0	13.22342464	2.203904106	604987	1047009.242	1813969	1	1814961	604987	1047009.242	1813969	1	0	0	0	0	0	0	0	0	0	80	0	2.203904106	0	6	6	6	0	0	0	0	0	0	1	0	0	0
142851	3	5	26	11607	20	0	8.666666667	10.26320288	8760	0	2321.4	3802.315321	81434.50168	56.0024081	20407.28571	53470.5611	141665	2	953	476.5	669.6301218	950	3	142795	35698.75	70645.4071	141665	2	0	0	0	0	72	112	21.00090304	35.00150506	0	8760	1292.555556	2952.520834	8717379.278	0	0	0	1	0	0	0	0
128790	3	5	26	11607	20	0	8.666666667	10.26320288	8675	0	2321.4	3769.536019	90325.33582	62.11662396	18398.57143	48196.52451	127697	5	858	429	387.4945161	703	155	128709	32177.25	63680.75227	127697	5	0	0	0	0	72	112	23.29373399	38.82288998	0	8675	1292.555556	2931.429562	8593279.278	0	0	0	1	0	0	0	0
1728948	3	4	26	11601	20	0	8.666666667	10.26320288	7300	0	2900.25	3563.297197	6724.898609	4.048704762	288158	693672.7286	1703978	47	24745	12372.5	16685.59872	24171	574	1728820	576273.3333	976697.6259	1703978	178	0	0	0	0	72	92	1.735159184	2.313545578	0	7300	1453.375	2798.956588	7834157.982	0	0	0	1	0	0	0	0
47028	5	0	30	0	6	6	6	0	0	0	0	0	637.9178362	106.3196394	11757	22187.60217	45031	4	47028	11757	22187.60217	45031	4	0	0	0	0	0	0	0	0	0	100	0	106.3196394	0	6	6	6	0	0	0	0	0	0	1	0	0	0
22733401	5	0	30	0	6	6	6	0	0	0	0	0	1.319644166	0.219940694	5683350.25	11400000	22700000	3	22700000	5683350.25	11400000	22700000	3	0	0	0	0	0	0	0	0	0	100	0	0.219940694	0	6	6	6	0	0	0	0	0	0	1	0	0	0
43135	2	6	20	11601	20	0	10	14.14213562	4380	0	1933.5	1757.789948	269409.9919	185.4642402	6162.142857	11201.76429	28903	10	13536	13536	0	13536	13536	43125	8625	12728.71307	28903	14	0	0	0	0	52	132	46.36606004	139.0981801	0	4380	1291.222222	1690.960066	2859345.944	0	0	0	1	0	0	0	0
22726383	5	0	30	0	6	6	6	0	0	0	0	0	1.320051677	0.220008613	5681595.75	11400000	22700000	4	22700000	5681595.75	11400000	22700000	4	0	0	0	0	0	0	0	0	0	100	0	0.220008613	0	6	6	6	0	0	0	0	0	0	1	0	0	0
22724393	5	0	30	0	6	6	6	0	0	0	0	0	1.320167276	0.220027879	5681098.25	11400000	22700000	3	22700000	5681098.25	11400000	22700000	3	0	0	0	0	0	0	0	0	0	100	0	0.220027879	0	6	6	6	0	0	0	0	0	0	1	0	0	0
11400664	5	0	30	0	6	6	6	0	0	0	0	0	2.631425678	0.438570946	2850166	5699004.686	11400000	3	11400000	2850166	5699004.686	11400000	3	0	0	0	0	0	0	0	0	0	100	0	0.438570946	0	6	6	6	0	0	0	0	0	0	1	0	0	0
11294695	5	0	30	0	6	6	6	0	0	0	0	0	2.65611422	0.442685703	2823673.75	5646008.912	11300000	1	11300000	2823673.75	5646008.912	11300000	1	0	0	0	0	0	0	0	0	0	100	0	0.442685703	0	6	6	6	0	0	0	0	0	0	1	0	0	0
11303718	5	0	30	0	6	6	6	0	0	0	0	0	2.653994022	0.442332337	2825929.5	5650524.354	11300000	1	11300000	2825929.5	5650524.354	11300000	1	0	0	0	0	0	0	0	0	0	100	0	0.442332337	0	6	6	6	0	0	0	0	0	0	1	0	0	0
134476	3	4	26	11607	20	0	8.666666667	10.26320288	11595	0	2901.75	5795.50069	86506.14236	52.05389809	22412.66667	54288.07496	133226	45	1032	516	537.4011537	896	136	134431	44810.33333	76571.48049	133226	162	0	0	0	0	72	92	22.30881347	29.74508462	0	11595	1454.125	4097.537534	16800000	0	0	0	1	0	0	0	0
11281703	3	0	18	0	6	6	6	0	0	0	0	0	1.595503799	0.2659173	5640851.5	7959327.572	11300000	12757	11300000	5640851.5	7959327.572	11300000	12757	0	0	0	0	0	0	0	0	0	60	0	0.2659173	0	6	6	6	0	0	0	0	0	0	1	0	0	0
9290765	5	0	30	0	6	6	6	0	0	0	0	0	3.229012896	0.538168816	2322691.25	4644049.857	9288766	1	9290765	2322691.25	4644049.857	9288766	1	0	0	0	0	0	0	0	0	0	100	0	0.538168816	0	6	6	6	0	0	0	0	0	0	1	0	0	0
515881	3	6	26	11607	20	0	8.666666667	10.26320288	5840	0	1934.5	2538.919278	22549.77408	17.44588384	64485.125	181984.7522	514874	4	885	442.5	487.1965722	787	98	515834	103166.8	230151.6309	514874	4	0	0	0	0	72	132	5.815294613	11.63058923	0	5840	1163.3	2138.329153	4572451.567	0	0	0	1	0	0	0	0
8791622	4	0	24	0	6	6	6	0	0	0	0	0	2.729871689	0.454978615	2930540.667	5075203.604	8790881	313	8791622	2930540.667	5075203.604	8790881	313	0	0	0	0	0	0	0	0	0	80	0	0.454978615	0	6	6	6	0	0	0	0	0	0	1	0	0	0
1792260	3	5	26	11601	20	0	8.666666667	10.26320288	5840	0	2320.2	2436.833027	6487.340006	4.463638088	256037.1429	673560.5966	1783514	62	8302	4151	5764.33448	8227	75	1792164	448041	890323.475	1783514	190	0	0	0	0	72	112	1.673864283	2.789773805	0	5840	1291.888889	2110.95076	4456113.111	0	0	0	1	0	0	0	0
7400830	4	0	24	0	6	6	6	0	0	0	0	0	3.242879515	0.540479919	2466943.333	4271997.403	7399821	3	7400830	2466943.333	4271997.403	7399821	3	0	0	0	0	0	0	0	0	0	80	0	0.540479919	0	6	6	6	0	0	0	0	0	0	1	0	0	0
144877	3	6	26	11601	20	0	8.666666667	10.26320288	5840	0	1933.5	2189.772933	80254.28467	62.12166182	18109.625	46988.9874	134050	1	10523	5261.5	7439.470445	10522	1	144842	28968.4	58915.01527	134050	46	0	0	0	0	72	132	20.70722061	41.41444122	0	5840	1162.7	1911.59573	3654198.233	0	0	0	1	0	0	0	0
125004	3	4	26	11607	20	0	8.666666667	10.26320288	11595	0	2901.75	5795.50069	93061.02205	55.99820806	20834	50543.94036	124004	3	935	467.5	656.9021997	932	3	124958	41652.66667	71319.91521	124004	4	0	0	0	0	72	92	23.99923202	31.99897603	0	11595	1454.125	4097.537534	16800000	0	0	0	1	0	0	0	0
518433	3	6	26	11607	20	0	8.666666667	10.26320288	4380	0	1934.5	2177.344966	22438.77222	17.36000602	64804.125	182890.9829	517436	15	665	332.5	338.7041482	572	93	518418	103683.6	231294.7989	517436	16	0	0	0	0	72	132	5.786668673	11.57333735	0	4380	1163.3	1903.962654	3625073.789	0	0	0	1	0	0	0	0
1246412	3	5	26	11601	20	0	8.666666667	10.26320288	8760	0	2320.2	3668.897	9328.376171	6.418423443	178058.8571	466891.7063	1236847	48	8648	4324	5925.554826	8514	134	1246306	311576.5	616859.1033	1236847	48	0	0	0	0	72	112	2.406908791	4.011514652	0	8760	1291.888889	2866.607422	8217438.111	0	0	0	1	0	0	0	0
5933794	4	0	24	0	6	6	6	0	0	0	0	0	4.044629793	0.674104966	1977931.333	3425016.769	5932800	5	5933794	1977931.333	3425016.769	5932800	5	0	0	0	0	0	0	0	0	0	80	0	0.674104966	0	6	6	6	0	0	0	0	0	0	1	0	0	0
60437	3	5	26	11601	20	0	8.666666667	10.26320288	5840	0	2320.2	2436.833027	192382.15	132.369244	8633.857143	18125.68455	48764	54	11002	5501	7452.905474	10771	231	60383	15095.75	23007.57299	48764	189	0	0	0	0	72	112	49.6384665	82.7307775	0	5840	1291.888889	2110.95076	4456113.111	0	0	0	1	0	0	0	0
5530313	5	0	30	0	6	6	6	0	0	0	0	0	5.424647755	0.904107959	1382578.25	2763218.559	5527406	216	5530313	1382578.25	2763218.559	5527406	216	0	0	0	0	0	0	0	0	0	100	0	0.904107959	0	6	6	6	0	0	0	0	0	0	1	0	0	0
579895	3	6	26	11607	20	0	8.666666667	10.26320288	4380	0	1934.5	2177.344966	20060.5282	15.52005104	72486.875	204547.9837	578717	3	859	429.5	434.8706704	737	122	579861	115972.2	258682.4932	578717	3	0	0	0	0	72	132	5.173350348	10.3467007	0	4380	1163.3	1903.962654	3625073.789	0	0	0	1	0	0	0	0
580778	3	4	26	11607	20	0	8.666666667	10.26320288	11595	0	2901.75	5795.50069	20030.02869	12.05279814	96796.33333	236722.0142	580003	4	748	374	130.1076477	466	282	580735	193578.3333	334653.7738	580003	4	0	0	0	0	72	92	5.165484919	6.887313225	0	11595	1454.125	4097.537534	16800000	0	0	0	1	0	0	0	0
4798265	5	0	30	0	6	6	6	0	0	0	0	0	6.252259931	1.042043322	1199566.25	2398346.501	4797086	313	4798265	1199566.25	2398346.501	4797086	313	0	0	0	0	0	0	0	0	0	100	0	1.042043322	0	6	6	6	0	0	0	0	0	0	1	0	0	0
920265	3	4	26	11607	20	0	8.666666667	10.26320288	11595	0	2901.75	5795.50069	12640.92408	7.606504648	153377.5	375112.3147	919072	5	1100	550	691.550432	1039	61	920130	306710	530321.3072	919072	5	0	0	0	0	72	92	3.259930563	4.346574085	0	11595	1454.125	4097.537534	16800000	0	0	0	1	0	0	0	0
63758	3	4	26	11607	20	0	8.666666667	10.26320288	11595	0	2901.75	5795.50069	182455.535	109.790144	10626.33333	25520.69373	62718	38	828	414	427.0924958	716	112	63712	21237.33333	35924.76318	62718	174	0	0	0	0	72	92	47.05291885	62.73722513	0	11595	1454.125	4097.537534	16800000	0	0	0	1	0	0	0	0
3539366	4	0	24	0	6	6	6	0	0	0	0	0	6.780875445	1.130145907	1179788.667	2042802.663	3538614	316	3539366	1179788.667	2042802.663	3538614	316	0	0	0	0	0	0	0	0	0	80	0	1.130145907	0	6	6	6	0	0	0	0	0	0	1	0	0	0
3296920	4	0	24	0	6	6	6	0	0	0	0	0	7.279521493	1.213253582	1098973.333	1900883.105	3293924	991	3296920	1098973.333	1900883.105	3293924	991	0	0	0	0	0	0	0	0	0	80	0	1.213253582	0	6	6	6	0	0	0	0	0	0	1	0	0	0
576913	3	4	26	11607	20	0	8.666666667	10.26320288	11595	0	2901.75	5795.50069	20164.21887	12.13354527	96152.16667	235100.6089	576049	5	828	414	438.4062043	724	104	576861	192287	332347.8829	576049	5	0	0	0	0	72	92	5.200090828	6.933454438	0	11595	1454.125	4097.537534	16800000	0	0	0	1	0	0	0	0
577051	3	5	26	11607	20	0	8.666666667	10.26320288	10135	0	2321.4	4413.201989	20159.39666	13.86359265	82435.85714	217661.2861	576045	4	756	378	445.4772721	693	63	577009	144252.25	287862.0306	576045	4	0	0	0	0	72	112	5.198847242	8.664745404	0	10135	1292.555556	3350.634907	11200000	0	0	0	1	0	0	0	0
1451109	3	4	26	11607	20	0	8.666666667	10.26320288	11595	0	2901.75	5795.50069	8016.627283	4.823896758	241851.5	591931.734	1450127	16	843	421.5	386.7874093	695	148	1451063	483687.6667	836961.1359	1450127	16	0	0	0	0	72	92	2.067384325	2.756512433	0	11595	1454.125	4097.537534	16800000	0	0	0	1	0	0	0	0
1927955	5	0	30	0	6	6	6	0	0	0	0	0	15.56052916	2.593421527	481988.75	962652.2794	1925967	4	1927955	481988.75	962652.2794	1925967	4	0	0	0	0	0	0	0	0	0	100	0	2.593421527	0	6	6	6	0	0	0	0	0	0	1	0	0	0
17494	3	6	26	11601	20	0	8.666666667	10.26320288	4380	0	1933.5	1998.0254	664627.8724	514.4621013	2186.75	5180.280625	14988	49	16005	8002.5	9948.285305	15037	968	17445	3489	7092.948012	16175	185	0	0	0	0	72	132	171.4873671	342.9747342	0	4380	1162.7	1791.113375	3208087.122	0	0	0	1	0	0	0	0
7603771	4	0	24	0	6	6	6	0	0	0	0	0	3.156328616	0.526054769	2534590.333	4389203.526	7602806	243	7603771	2534590.333	4389203.526	7602806	243	0	0	0	0	0	0	0	0	0	80	0	0.526054769	0	6	6	6	0	0	0	0	0	0	1	0	0	0
8165754	4	0	24	0	6	6	6	0	0	0	0	0	2.93910397	0.489850662	2721918	4713648.992	8164771	3	8165754	2721918	4713648.992	8164771	3	0	0	0	0	0	0	0	0	0	80	0	0.489850662	0	6	6	6	0	0	0	0	0	0	1	0	0	0
7901720	4	0	24	0	6	6	6	0	0	0	0	0	3.037313395	0.506218899	2633906.667	4561259.119	7900795	1	7901720	2633906.667	4561259.119	7900795	1	0	0	0	0	0	0	0	0	0	80	0	0.506218899	0	6	6	6	0	0	0	0	0	0	1	0	0	0
7331736	4	0	24	0	6	6	6	0	0	0	0	0	3.273440288	0.545573381	2443912	4232117.221	7330740	3	7331736	2443912	4232117.221	7330740	3	0	0	0	0	0	0	0	0	0	80	0	0.545573381	0	6	6	6	0	0	0	0	0	0	1	0	0	0
5902907	4	0	24	0	6	6	6	0	0	0	0	0	4.065793346	0.677632224	1967635.667	3408042.347	5902904	1	5902907	1967635.667	3408042.347	5902904	1	0	0	0	0	0	0	0	0	0	80	0	0.677632224	0	6	6	6	0	0	0	0	0	0	1	0	0	0
5316888	5	0	30	0	6	6	6	0	0	0	0	0	5.642398335	0.940399723	1329222	2653092.031	5308856	0	5316888	1329222	2653092.031	5308856	0	0	0	0	0	0	0	0	0	0	100	0	0.940399723	0	6	6	6	0	0	0	0	0	0	1	0	0	0
4650875	5	0	30	0	6	6	6	0	0	0	0	0	6.450399118	1.07506652	1162718.75	2323449.642	4647893	4	4650875	1162718.75	2323449.642	4647893	4	0	0	0	0	0	0	0	0	0	100	0	1.07506652	0	6	6	6	0	0	0	0	0	0	1	0	0	0
3321987	4	0	24	0	6	6	6	0	0	0	0	0	7.224591788	1.204098631	1107329	1916952.514	3320835	1	3321987	1107329	1916952.514	3320835	1	0	0	0	0	0	0	0	0	0	80	0	1.204098631	0	6	6	6	0	0	0	0	0	0	1	0	0	0
3276238	4	0	24	0	6	6	6	0	0	0	0	0	7.325475133	1.220912522	1092079.333	1891153.253	3275795	15	3276238	1092079.333	1891153.253	3275795	15	0	0	0	0	0	0	0	0	0	80	0	1.220912522	0	6	6	6	0	0	0	0	0	0	1	0	0	0
1566987	5	0	30	0	6	6	6	0	0	0	0	0	19.14502162	3.190836937	391746.75	782273.9252	1565157	4	1566987	391746.75	782273.9252	1565157	4	0	0	0	0	0	0	0	0	0	100	0	3.190836937	0	6	6	6	0	0	0	0	0	0	1	0	0	0
8048851	5	0	30	0	6	6	6	0	0	0	0	0	3.727240074	0.621206679	2012212.75	4023084.194	8046839	3	8048851	2012212.75	4023084.194	8046839	3	0	0	0	0	0	0	0	0	0	100	0	0.621206679	0	6	6	6	0	0	0	0	0	0	1	0	0	0
11268704	4	0	24	0	6	6	6	0	0	0	0	0	2.129792388	0.354965398	3756234.667	6504246.056	11300000	3	11300000	3756234.667	6504246.056	11300000	3	0	0	0	0	0	0	0	0	0	80	0	0.354965398	0	6	6	6	0	0	0	0	0	0	1	0	0	0
11266106	4	0	24	0	6	6	6	0	0	0	0	0	2.130283525	0.355047254	3755368.667	6503931.612	11300000	273	11300000	3755368.667	6503931.612	11300000	273	0	0	0	0	0	0	0	0	0	80	0	0.355047254	0	6	6	6	0	0	0	0	0	0	1	0	0	0
11267995	4	0	24	0	6	6	6	0	0	0	0	0	2.129926398	0.354987733	3755998.333	6504133.714	11300000	216	11300000	3755998.333	6504133.714	11300000	216	0	0	0	0	0	0	0	0	0	80	0	0.354987733	0	6	6	6	0	0	0	0	0	0	1	0	0	0
9980727	6	0	36	0	6	6	6	0	0	0	0	0	3.606951678	0.601158613	1996145.4	4460258.739	9974898	3	9980727	1996145.4	4460258.739	9974898	3	0	0	0	0	0	0	0	0	0	120	0	0.601158613	0	6	6	6	0	0	0	0	0	0	1	0	0	0
9356716	4	0	24	0	6	6	6	0	0	0	0	0	2.565002507	0.427500418	3118905.333	5393423.788	9346692	4	9356716	3118905.333	5393423.788	9346692	4	0	0	0	0	0	0	0	0	0	80	0	0.427500418	0	6	6	6	0	0	0	0	0	0	1	0	0	0
8952780	5	0	30	0	6	6	6	0	0	0	0	0	3.350914465	0.558485744	2238195	4475723.358	8951780	1	8952780	2238195	4475723.358	8951780	1	0	0	0	0	0	0	0	0	0	100	0	0.558485744	0	6	6	6	0	0	0	0	0	0	1	0	0	0
8005805	4	0	24	0	6	6	6	0	0	0	0	0	2.997824703	0.499637451	2668601.667	4621285.075	8004802	5	8005805	2668601.667	4621285.075	8004802	5	0	0	0	0	0	0	0	0	0	80	0	0.499637451	0	6	6	6	0	0	0	0	0	0	1	0	0	0
7366807	4	0	24	0	6	6	6	0	0	0	0	0	3.257856491	0.542976082	2455602.333	4244555.8	7356791	986	7366807	2455602.333	4244555.8	7356791	986	0	0	0	0	0	0	0	0	0	80	0	0.542976082	0	6	6	6	0	0	0	0	0	0	1	0	0	0
7308877	4	0	24	0	6	6	6	0	0	0	0	0	3.28367819	0.547279698	2436292.333	4215458.311	7303884	980	7308877	2436292.333	4215458.311	7303884	980	0	0	0	0	0	0	0	0	0	80	0	0.547279698	0	6	6	6	0	0	0	0	0	0	1	0	0	0
7292814	5	0	30	0	6	6	6	0	0	0	0	0	4.113638439	0.685606407	1823203.5	3643749.483	7288827	1	7292814	1823203.5	3643749.483	7288827	1	0	0	0	0	0	0	0	0	0	100	0	0.685606407	0	6	6	6	0	0	0	0	0	0	1	0	0	0
7288845	4	0	24	0	6	6	6	0	0	0	0	0	3.292702753	0.548783792	2429615	4204682.867	7284764	3	7288845	2429615	4204682.867	7284764	3	0	0	0	0	0	0	0	0	0	80	0	0.548783792	0	6	6	6	0	0	0	0	0	0	1	0	0	0
5315993	4	0	24	0	6	6	6	0	0	0	0	0	4.514678631	0.752446439	1771997.667	3069186.525	5315989	1	5315993	1771997.667	3069186.525	5315989	1	0	0	0	0	0	0	0	0	0	80	0	0.752446439	0	6	6	6	0	0	0	0	0	0	1	0	0	0
5316877	5	0	30	0	6	6	6	0	0	0	0	0	5.642410009	0.940401668	1329219.25	2657758.543	5315857	1	5316877	1329219.25	2657758.543	5315857	1	0	0	0	0	0	0	0	0	0	100	0	0.940401668	0	6	6	6	0	0	0	0	0	0	1	0	0	0
5311989	5	0	30	0	6	6	6	0	0	0	0	0	5.647602056	0.941267009	1327997.25	2649335.351	5301994	1	5311989	1327997.25	2649335.351	5301994	1	0	0	0	0	0	0	0	0	0	100	0	0.941267009	0	6	6	6	0	0	0	0	0	0	1	0	0	0
5299876	5	0	30	0	6	6	6	0	0	0	0	0	5.660509793	0.943418299	1324969	2648596.825	5297864	1	5299876	1324969	2648596.825	5297864	1	0	0	0	0	0	0	0	0	0	100	0	0.943418299	0	6	6	6	0	0	0	0	0	0	1	0	0	0
3965744	5	0	30	0	6	6	6	0	0	0	0	0	7.564784817	1.26079747	991436	1981732.036	3964034	246	3965744	991436	1981732.036	3964034	246	0	0	0	0	0	0	0	0	0	100	0	1.26079747	0	6	6	6	0	0	0	0	0	0	1	0	0	0
3260200	4	0	24	0	6	6	6	0	0	0	0	0	7.361511564	1.226918594	1086733.333	1881616.576	3259437	240	3260200	1086733.333	1881616.576	3259437	240	0	0	0	0	0	0	0	0	0	80	0	1.226918594	0	6	6	6	0	0	0	0	0	0	1	0	0	0
2947917	5	0	30	0	6	6	6	0	0	0	0	0	10.17667729	1.696112882	736979.25	1472701.908	2946032	222	2947917	736979.25	1472701.908	2946032	222	0	0	0	0	0	0	0	0	0	100	0	1.696112882	0	6	6	6	0	0	0	0	0	0	1	0	0	0
9986719	4	0	24	0	6	6	6	0	0	0	0	0	2.403191679	0.400531946	3328906.333	5764848.512	9985580	191	9986719	3328906.333	5764848.512	9985580	191	0	0	0	0	0	0	0	0	0	80	0	0.400531946	0	6	6	6	0	0	0	0	0	0	1	0	0	0
9408829	5	0	30	0	6	6	6	0	0	0	0	0	3.188494551	0.531415759	2352207.25	4703299.169	9407156	363	9408829	2352207.25	4703299.169	9407156	363	0	0	0	0	0	0	0	0	0	100	0	0.531415759	0	6	6	6	0	0	0	0	0	0	1	0	0	0
9355119	4	0	24	0	6	6	6	0	0	0	0	0	2.565440375	0.427573396	3118373	5400636.609	9354491	313	9355119	3118373	5400636.609	9354491	313	0	0	0	0	0	0	0	0	0	80	0	0.427573396	0	6	6	6	0	0	0	0	0	0	1	0	0	0
8017124	7	6	50	11607	20	0	7.142857143	6.094494002	5840	0	1934.5	2538.919278	1454.012686	1.621529117	668093.6667	1756668.033	6111908	47	6806143	1134357.167	2454166.613	6111908	118	1211722	242344.4	541289.8717	1210633	47	0	0	0	0	152	132	0.873131063	0.748398054	0	5840	833.0714286	1859.875946	3459138.533	0	0	0	0	1	0	0	0
11857656	5	0	30	0	6	6	6	0	0	0	0	0	2.53001099	0.421668498	2964414	5920841.581	11800000	1	11900000	2964414	5920841.581	11800000	1	0	0	0	0	0	0	0	0	0	100	0	0.421668498	0	6	6	6	0	0	0	0	0	0	1	0	0	0
11212355	4	0	24	0	6	6	6	0	0	0	0	0	2.140495908	0.356749318	3737451.667	6472600.563	11200000	1	11200000	3737451.667	6472600.563	11200000	1	0	0	0	0	0	0	0	0	0	80	0	0.356749318	0	6	6	6	0	0	0	0	0	0	1	0	0	0
11173750	5	0	30	0	6	6	6	0	0	0	0	0	2.684864079	0.447477346	2793437.5	5585983.035	11200000	1	11200000	2793437.5	5585983.035	11200000	1	0	0	0	0	0	0	0	0	0	100	0	0.447477346	0	6	6	6	0	0	0	0	0	0	1	0	0	0
7213824	4	0	24	0	6	6	6	0	0	0	0	0	3.326945598	0.554490933	2404608	4164042.428	7212830	3	7213824	2404608	4164042.428	7212830	3	0	0	0	0	0	0	0	0	0	80	0	0.554490933	0	6	6	6	0	0	0	0	0	0	1	0	0	0
4534894	4	0	24	0	6	6	6	0	0	0	0	0	5.292295696	0.882049283	1511631.333	2616897.271	4533364	452	4534894	1511631.333	2616897.271	4533364	452	0	0	0	0	0	0	0	0	0	80	0	0.882049283	0	6	6	6	0	0	0	0	0	0	1	0	0	0
3848900	5	0	30	0	6	6	6	0	0	0	0	0	7.794434774	1.299072462	962225	1923109.391	3846889	3	3848900	962225	1923109.391	3846889	3	0	0	0	0	0	0	0	0	0	100	0	1.299072462	0	6	6	6	0	0	0	0	0	0	1	0	0	0
1773963	4	0	24	0	6	6	6	0	0	0	0	0	13.52903076	2.254838461	591321	1021595.843	1770957	4	1773963	591321	1021595.843	1770957	4	0	0	0	0	0	0	0	0	0	80	0	2.254838461	0	6	6	6	0	0	0	0	0	0	1	0	0	0
10306699	4	0	24	0	6	6	6	0	0	0	0	0	2.328582604	0.388097101	3435566.333	5950573.71	10300000	1	10300000	3435566.333	5950573.71	10300000	1	0	0	0	0	0	0	0	0	0	80	0	0.388097101	0	6	6	6	0	0	0	0	0	0	1	0	0	0
10159755	4	0	24	0	6	6	6	0	0	0	0	0	2.362261688	0.393710281	3386585	5864879.94	10200000	3	10200000	3386585	5864879.94	10200000	3	0	0	0	0	0	0	0	0	0	80	0	0.393710281	0	6	6	6	0	0	0	0	0	0	1	0	0	0
10101751	4	0	24	0	6	6	6	0	0	0	0	0	2.375825736	0.395970956	3367250.333	5832245.195	10100000	1	10100000	3367250.333	5832245.195	10100000	1	0	0	0	0	0	0	0	0	0	80	0	0.395970956	0	6	6	6	0	0	0	0	0	0	1	0	0	0
8103838	4	0	24	0	6	6	6	0	0	0	0	0	2.961559696	0.493593283	2701279.333	4677896.578	8102849	2	8103838	2701279.333	4677896.578	8102849	2	0	0	0	0	0	0	0	0	0	80	0	0.493593283	0	6	6	6	0	0	0	0	0	0	1	0	0	0
6306841	5	0	30	0	6	6	6	0	0	0	0	0	4.756739547	0.792789924	1576710.25	3152082.535	6304834	3	6306841	1576710.25	3152082.535	6304834	3	0	0	0	0	0	0	0	0	0	100	0	0.792789924	0	6	6	6	0	0	0	0	0	0	1	0	0	0
6133957	4	0	24	0	6	6	6	0	0	0	0	0	3.912645622	0.652107604	2044652.333	3540823.383	6133243	345	6133957	2044652.333	3540823.383	6133243	345	0	0	0	0	0	0	0	0	0	80	0	0.652107604	0	6	6	6	0	0	0	0	0	0	1	0	0	0
6063632	5	0	30	0	6	6	6	0	0	0	0	0	4.947529797	0.8245883	1515908	3030514.704	6061680	1	6063632	1515908	3030514.704	6061680	1	0	0	0	0	0	0	0	0	0	100	0	0.8245883	0	6	6	6	0	0	0	0	0	0	1	0	0	0
6044834	5	0	30	0	6	6	6	0	0	0	0	0	4.962915442	0.827152574	1511208.5	3021969.016	6044162	1	6044834	1511208.5	3021969.016	6044162	1	0	0	0	0	0	0	0	0	0	100	0	0.827152574	0	6	6	6	0	0	0	0	0	0	1	0	0	0
4054918	5	0	30	0	6	6	6	0	0	0	0	0	7.398423347	1.233070558	1013729.5	2026766.366	4053879	1	4054918	1013729.5	2026766.366	4053879	1	0	0	0	0	0	0	0	0	0	100	0	1.233070558	0	6	6	6	0	0	0	0	0	0	1	0	0	0
4049916	5	0	30	0	6	6	6	0	0	0	0	0	7.407561046	1.234593508	1012479	2024296.72	4048924	1	4049916	1012479	2024296.72	4048924	1	0	0	0	0	0	0	0	0	0	100	0	1.234593508	0	6	6	6	0	0	0	0	0	0	1	0	0	0
3513949	4	0	24	0	6	6	6	0	0	0	0	0	6.829922688	1.138320448	1171316.333	2028082.254	3513144	283	3513949	1171316.333	2028082.254	3513144	283	0	0	0	0	0	0	0	0	0	80	0	1.138320448	0	6	6	6	0	0	0	0	0	0	1	0	0	0
2835397	4	0	24	0	6	6	6	0	0	0	0	0	8.464423148	1.410737191	945132.3333	1636301.89	2834571	272	2835397	945132.3333	1636301.89	2834571	272	0	0	0	0	0	0	0	0	0	80	0	1.410737191	0	6	6	6	0	0	0	0	0	0	1	0	0	0
2293025	4	0	24	0	6	6	6	0	0	0	0	0	10.46652348	1.74442058	764341.6667	1320406.492	2289014	3	2293025	764341.6667	1320406.492	2289014	3	0	0	0	0	0	0	0	0	0	80	0	1.74442058	0	6	6	6	0	0	0	0	0	0	1	0	0	0
9483732	4	0	24	0	6	6	6	0	0	0	0	0	2.530649327	0.421774888	3161244	5470261.952	9477758	989	9483732	3161244	5470261.952	9477758	989	0	0	0	0	0	0	0	0	0	80	0	0.421774888	0	6	6	6	0	0	0	0	0	0	1	0	0	0
7916046	7	4	50	11601	20	0	7.142857143	6.094494002	10220	0	2900.25	4922.508194	1471.820654	1.389582627	791604.6	1924431.544	6034835	3	6135394	1022565.667	2455750.605	6034835	3	1788038	596012.6667	1025737.552	1780425	188	0	0	0	0	152	92	0.884279854	0.505302774	0	10220	971.4166667	2939.014568	8637806.629	0	0	0	0	1	0	0	0
11361851	5	0	30	0	6	6	6	0	0	0	0	0	2.640414841	0.44006914	2840462.75	5676921.922	11400000	1	11400000	2840462.75	5676921.922	11400000	1	0	0	0	0	0	0	0	0	0	100	0	0.44006914	0	6	6	6	0	0	0	0	0	0	1	0	0	0
9592816	5	0	30	0	6	6	6	0	0	0	0	0	3.127340293	0.521223382	2398204	4795106.689	9590864	3	9592816	2398204	4795106.689	9590864	3	0	0	0	0	0	0	0	0	0	100	0	0.521223382	0	6	6	6	0	0	0	0	0	0	1	0	0	0
9487022	4	0	24	0	6	6	6	0	0	0	0	0	2.529771724	0.421628621	3162340.667	5476757.933	9486356	273	9487022	3162340.667	5476757.933	9486356	273	0	0	0	0	0	0	0	0	0	80	0	0.421628621	0	6	6	6	0	0	0	0	0	0	1	0	0	0
9418764	4	0	24	0	6	6	6	0	0	0	0	0	2.548105038	0.424684173	3139588	5437921.601	9418759	2	9418764	3139588	5437921.601	9418759	2	0	0	0	0	0	0	0	0	0	80	0	0.424684173	0	6	6	6	0	0	0	0	0	0	1	0	0	0
9350757	4	0	24	0	6	6	6	0	0	0	0	0	2.566637118	0.427772853	3116919	5397783.079	9349742	3	9350757	3116919	5397783.079	9349742	3	0	0	0	0	0	0	0	0	0	80	0	0.427772853	0	6	6	6	0	0	0	0	0	0	1	0	0	0
7471865	4	0	24	0	6	6	6	0	0	0	0	0	3.212049468	0.535341578	2490621.667	4313015.541	7470863	1	7471865	2490621.667	4313015.541	7470863	1	0	0	0	0	0	0	0	0	0	80	0	0.535341578	0	6	6	6	0	0	0	0	0	0	1	0	0	0
7464868	4	0	24	0	6	6	6	0	0	0	0	0	3.215060199	0.535843367	2488289.333	4308992.274	7463885	3	7464868	2488289.333	4308992.274	7463885	3	0	0	0	0	0	0	0	0	0	80	0	0.535843367	0	6	6	6	0	0	0	0	0	0	1	0	0	0
5555875	5	0	30	0	6	6	6	0	0	0	0	0	5.399689518	0.899948253	1388968.75	2776630.872	5553915	3	5555875	1388968.75	2776630.872	5553915	3	0	0	0	0	0	0	0	0	0	100	0	0.899948253	0	6	6	6	0	0	0	0	0	0	1	0	0	0
5550865	4	0	24	0	6	6	6	0	0	0	0	0	4.323650458	0.72060841	1850288.333	3203836.49	5549760	7	5550865	1850288.333	3203836.49	5549760	7	0	0	0	0	0	0	0	0	0	80	0	0.72060841	0	6	6	6	0	0	0	0	0	0	1	0	0	0
3458016	5	0	30	0	6	6	6	0	0	0	0	0	8.67549485	1.445915808	864504	1726072.595	3453612	3	3458016	864504	1726072.595	3453612	3	0	0	0	0	0	0	0	0	0	100	0	1.445915808	0	6	6	6	0	0	0	0	0	0	1	0	0	0
3410973	4	0	24	0	6	6	6	0	0	0	0	0	7.036115501	1.172685917	1136991	1967973.603	3409411	1	3410973	1136991	1967973.603	3409411	1	0	0	0	0	0	0	0	0	0	80	0	1.172685917	0	6	6	6	0	0	0	0	0	0	1	0	0	0
1592976	5	0	30	0	6	6	6	0	0	0	0	0	18.83267545	3.138779241	398244	795184.1326	1591020	3	1592976	398244	795184.1326	1591020	3	0	0	0	0	0	0	0	0	0	100	0	3.138779241	0	6	6	6	0	0	0	0	0	0	1	0	0	0
6737507	7	4	50	11601	20	0	7.142857143	6.094494002	8675	0	2900.25	4088.041942	1729.274641	1.632651365	673750.7	1893522.688	6036803	2	6140198	1023366.333	2456347.996	6036803	2	605635	201878.3333	342170.7315	596955	262	0	0	0	0	152	92	1.03895996	0.593691405	0	8675	971.4166667	2566.548317	6587170.265	0	0	0	0	1	0	0	0
10064750	5	0	30	0	6	6	6	0	0	0	0	0	2.980699968	0.496783328	2516187.5	5030287.737	10100000	54	10100000	2516187.5	5030287.737	10100000	54	0	0	0	0	0	0	0	0	0	100	0	0.496783328	0	6	6	6	0	0	0	0	0	0	1	0	0	0
8587802	5	0	30	0	6	6	6	0	0	0	0	0	3.49332693	0.582221155	2146950.5	4293249.024	8586824	1	8587802	2146950.5	4293249.024	8586824	1	0	0	0	0	0	0	0	0	0	100	0	0.582221155	0	6	6	6	0	0	0	0	0	0	1	0	0	0
7949806	4	0	24	0	6	6	6	0	0	0	0	0	3.018941594	0.503156932	2649935.333	4589819.17	7949802	1	7949806	2649935.333	4589819.17	7949802	1	0	0	0	0	0	0	0	0	0	80	0	0.503156932	0	6	6	6	0	0	0	0	0	0	1	0	0	0
6680851	5	0	30	0	6	6	6	0	0	0	0	0	4.490445903	0.74840765	1670212.75	3339095.533	6678856	4	6680851	1670212.75	3339095.533	6678856	4	0	0	0	0	0	0	0	0	0	100	0	0.74840765	0	6	6	6	0	0	0	0	0	0	1	0	0	0
6591778	5	0	30	0	6	6	6	0	0	0	0	0	4.551124143	0.75852069	1647944.5	3295235.699	6590798	1	6591778	1647944.5	3295235.699	6590798	1	0	0	0	0	0	0	0	0	0	100	0	0.75852069	0	6	6	6	0	0	0	0	0	0	1	0	0	0
4678869	5	0	30	0	6	6	6	0	0	0	0	0	6.41180593	1.068634322	1169717.25	2338095.881	4676861	3	4678869	1169717.25	2338095.881	4676861	3	0	0	0	0	0	0	0	0	0	100	0	1.068634322	0	6	6	6	0	0	0	0	0	0	1	0	0	0
732840	3	7	26	11601	20	0	8.666666667	10.26320288	5840	0	1657.285714	1964.895647	15865.67327	13.64554337	81426.66667	237254.043	713908	44	18393	9196.5	12578.72253	18091	302	732742	122123.6667	290005.5438	713908	44	0	0	0	0	72	152	4.09366301	9.551880356	0	5840	1057	1734.985821	3010175.8	0	0	0	1	0	0	0	0
72835315	8	6	56	11601	20	0	7	5.656854249	5840	0	1933.5	2189.772933	160.0459887	0.19221445	5602716.538	18400000	66800000	1	72100000	10300000	25000000	66800000	1	775287	155057.4	341937.8289	766701	16	0	0	0	0	172	132	0.109836828	0.082377621	0	5840	777.5333333	1633.102694	2667024.41	0	0	0	0	1	0	0	0
72887444	8	5	56	11601	20	0	7	5.656854249	5840	0	2320.2	2658.195854	159.931524	0.178357194	6073953.667	19600000	68200000	1	72800000	10400000	25500000	68200000	1	40762	10190.5	18219.63023	37448	157	0	0	0	0	172	112	0.109758273	0.068598921	0	5840	833.0714286	1870.113138	3497323.148	0	0	0	0	1	0	0	0
73656247	7	5	50	11601	20	0	7.142857143	6.094494002	5840	0	2320.2	2634.749552	158.1807447	0.162918971	6696022.455	20600000	68800000	1	72800000	12100000	27800000	68800000	1	835265	208816.25	409825.7727	823500	46	0	0	0	0	152	112	0.095036067	0.067882905	0	5840	896.6923077	1919.898755	3686011.231	0	0	0	0	1	0	0	0
615944	3	6	26	11607	20	0	8.666666667	10.26320288	5755	0	1934.5	2529.124572	18886.45721	14.61171795	76993	217467.3425	615197	3	640	320	448.3056993	637	3	615886	123177.2	275047.5518	615197	3	0	0	0	0	72	132	4.870572649	9.741145299	0	5755	1163.3	2131.87096	4544873.789	0	0	0	1	0	0	0	0
72891443	8	6	56	11607	20	0	7	5.656854249	4380	0	1934.5	2177.344966	160.005064	0.192066441	5607034.077	19000000	68800000	3	72100000	10300000	25800000	68800000	161	827612	165522.4	369625.8853	826729	3	0	0	0	0	172	132	0.109752252	0.082314189	0	4380	777.9333333	1627.46176	2648631.781	0	0	0	0	1	0	0	0
73286767	8	5	56	11607	20	0	7	5.656854249	7215	0	2321.4	3327.769794	159.1419635	0.177385366	6107230.583	20100000	69900000	3	72500000	10400000	26300000	69900000	188	829456	207364	414016.19	828388	3	0	0	0	0	172	112	0.109160225	0.068225141	0	7215	833.5	2175.302587	4731941.346	0	0	0	0	1	0	0	0
73281371	8	5	56	11607	20	0	7	5.656854249	7215	0	2321.4	3327.769794	159.1536818	0.177398428	6106780.917	20100000	70000000	4	72500000	10400000	26300000	70000000	4	829569	207392.25	414040.708	828453	4	0	0	0	0	172	112	0.109168263	0.068230165	0	7215	833.5	2175.302587	4731941.346	0	0	0	0	1	0	0	0
633308	3	5	26	11601	20	0	8.666666667	10.26320288	4380	0	2320.2	2207.341206	18359.15542	12.63208423	90472.57143	231286.738	614824	57	17243	8621.5	10161.83155	15807	1436	633205	158301.25	304449.3589	614824	150	0	0	0	0	72	112	4.737031587	7.895052644	0	4380	1291.888889	1980.710254	3923213.111	0	0	0	1	0	0	0	0
483333	3	4	26	11607	20	0	8.666666667	10.26320288	11595	0	2901.75	5795.50069	24068.29246	14.48276861	80555.5	196807.0648	482286	40	713	356.5	434.8706704	664	49	483293	161097.6667	278157.443	482286	181	0	0	0	0	72	92	6.206900832	8.275867776	0	11595	1454.125	4097.537534	16800000	0	0	0	1	0	0	0	0
73840972	8	5	56	11601	20	0	7	5.656854249	7300	0	2320.2	3022.508098	157.8662859	0.176054021	6153414.333	17700000	61100000	41	73600000	10500000	22800000	61100000	41	228486	57121.5	102749.2363	210770	168	0	0	0	0	172	112	0.108340936	0.067713085	0	7300	833.0714286	2033.250541	4134107.764	0	0	0	0	1	0	0	0
73150089	8	4	56	11607	20	0	7	5.656854249	11595	0	2901.75	5795.50069	159.4393139	0.16404628	6650008.091	18400000	61100000	4	72900000	10400000	22800000	61100000	4	214820	71606.66667	121227.6569	211584	667	0	0	0	0	172	92	0.109364187	0.054682093	0	11595	897.6153846	3214.167532	10300000	0	0	0	0	1	0	0	0
72887638	8	6	56	11601	20	0	7	5.656854249	4380	0	1933.5	1757.789948	159.9310983	0.192076467	5606741.385	17000000	61300000	4	72600000	10400000	22900000	61300000	4	290666	58133.2	111201.2589	255185	15	0	0	0	0	172	132	0.109757981	0.082318486	0	4380	777.5333333	1434.571657	2057995.838	0	0	0	0	1	0	0	0
72911372	9	5	62	11601	20	0	6.888888889	5.30199124	5755	0	2320.2	2411.235202	159.9613295	0.192013943	5608567.077	17000000	61300000	1	72600000	9077553.5	21500000	61300000	1	326339	81584.75	140362.7961	290641	48	0	0	0	0	192	112	0.123437535	0.068576408	0	5755	777.9333333	1713.306013	2935417.495	0	0	0	0	1	0	0	0
553186	3	5	26	11607	20	0	8.666666667	10.26320288	5840	0	2321.4	3173.373883	21029.09329	14.46168197	79026.57143	208709.9098	552336	3	579	289.5	368.402633	550	29	553135	138283.75	276034.9479	552336	3	0	0	0	0	72	112	5.423130737	9.038551229	0	5840	1292.555556	2554.159212	6523729.278	0	0	0	1	0	0	0	0
639280	3	5	26	11607	20	0	8.666666667	10.26320288	10135	0	2321.4	4413.201989	18197.03416	12.51407834	91325.71429	241221.2423	638364	5	611	305.5	177.4838021	431	180	639235	159808.75	319036.9563	638364	5	0	0	0	0	72	112	4.692779377	7.821298961	0	10135	1292.555556	3350.634907	11200000	0	0	0	1	0	0	0	0
639433	3	5	26	11607	20	0	8.666666667	10.26320288	10135	0	2321.4	4413.201989	18192.68008	12.51108404	91347.57143	241330.6927	638634	4	563	281.5	309.0056634	500	63	639424	159856	319185.4261	638634	4	0	0	0	0	72	112	4.691656514	7.819427524	0	10135	1292.555556	3350.634907	11200000	0	0	0	1	0	0	0	0
73709418	8	6	56	11601	20	0	7	5.656854249	4380	0	1933.5	1757.789948	158.1480402	0.189935023	5669955.231	17500000	63300000	3	72900000	10400000	23600000	63300000	3	862436	172487.2	377268.0297	847267	14	0	0	0	0	172	132	0.108534299	0.081400724	0	4380	777.5333333	1434.571657	2057995.838	0	0	0	0	1	0	0	0
74320616	8	4	56	11607	20	0	7	5.656854249	11595	0	2901.75	5795.50069	156.9281934	0.161462601	6756419.636	19000000	63300000	1	72600000	10400000	23600000	63300000	1	1708306	569435.3333	985678.7106	1707599	5	0	0	0	0	172	92	0.107641734	0.053820867	0	11595	897.6153846	3214.167532	10300000	0	0	0	0	1	0	0	0
74306076	9	6	62	11607	20	0	6.888888889	5.30199124	5840	0	1934.5	2558.396197	157.0396477	0.201867745	5307576.857	16900000	63400000	2	72600000	9076444.75	22200000	63400000	4	1695299	339059.8	757516.8451	1694147	2	0	0	0	0	192	132	0.121120647	0.080747098	0	5840	729.6875	1763.75137	3110818.896	0	0	0	0	1	0	0	0
919635	3	5	26	11607	20	0	8.666666667	10.26320288	7215	0	2321.4	3327.769794	12649.5838	8.699103449	131376.4286	347162.1237	918666	3	802	401	438.4062043	711	91	919510	229877.5	459192.4433	918666	3	0	0	0	0	72	112	3.262163793	5.436939655	0	7215	1292.555556	2650.585648	7025604.278	0	0	0	1	0	0	0	0
73850186	9	4	62	11601	20	0	6.888888889	5.30199124	8760	0	2900.25	4128.319301	157.9278351	0.176032055	6154182.167	18700000	65100000	9	73700000	9206508.375	22800000	65100000	49	218122	72707.33333	108855.8418	197879	190	0	0	0	0	192	92	0.121868346	0.054163709	0	8760	833.5	2402.71381	5773033.654	0	0	0	0	1	0	0	0
625916	3	6	26	11601	20	0	8.666666667	10.26320288	4380	0	1933.5	1998.0254	18575.97505	14.37892625	78239.5	219736.0995	622053	48	3241	1620.5	2007.476152	3040	201	625868	125173.6	277767.3689	622053	151	0	0	0	0	72	132	4.792975415	9.58595083	0	4380	1162.7	1791.113375	3208087.122	0	0	0	1	0	0	0	0
613705	3	5	26	11607	20	0	8.666666667	10.26320288	10135	0	2321.4	4413.201989	18955.36129	13.03557898	87672.14286	231372.7542	612376	5	1077	538.5	53.03300859	576	501	613660	153415	305974.3624	612376	5	0	0	0	0	72	112	4.888342119	8.147236865	0	10135	1292.555556	3350.634907	11200000	0	0	0	1	0	0	0	0
613689	3	5	26	11607	20	0	8.666666667	10.26320288	10135	0	2321.4	4413.201989	18955.85549	13.03591884	87669.85714	231388.3094	612409	5	1006	503	103.2375901	576	430	613673	153418.25	305994.1816	612409	5	0	0	0	0	72	112	4.888469567	8.147449278	0	10135	1292.555556	3350.634907	11200000	0	0	0	1	0	0	0	0
74320175	8	5	56	11607	20	0	7	5.656854249	5840	0	2321.4	3173.373883	156.9291246	0.174918856	6193347.917	18700000	65300000	1	72600000	10400000	24400000	65300000	1	1711259	427814.75	853329.6284	1707808	185	0	0	0	0	172	112	0.107642373	0.067276483	0	5840	833.5	2103.115592	4423095.192	0	0	0	0	1	0	0	0
74311056	8	5	56	11607	20	0	7	5.656854249	10135	0	2321.4	4413.201989	156.9483819	0.174940321	6192588	18800000	65600000	2	72800000	10400000	24500000	65600000	2	1479205	369801.25	738951.2397	1478228	5	0	0	0	0	172	112	0.107655582	0.067284739	0	10135	833.5	2705.044255	7317264.423	0	0	0	0	1	0	0	0
73855144	9	7	62	11601	20	0	6.888888889	5.30199124	4380	0	1657.285714	1548.670905	157.9172332	0.216640293	4923676.267	17300000	67100000	1	73700000	9207246	23500000	67100000	1	219129	36521.5	78617.57213	195957	15	0	0	0	0	192	152	0.121860165	0.094780128	0	4380	686.4117647	1265.09412	1600463.132	0	0	0	0	1	0	0	0
73259294	8	6	56	11601	20	0	7	5.656854249	5840	0	1933.5	2201.078258	159.1197425	0.191102033	5635330.308	18500000	67100000	3	73100000	10400000	25100000	67100000	3	205333	41066.6	87286.53054	197115	191	0	0	0	0	172	132	0.109201162	0.081900871	0	5840	777.5333333	1638.521584	2684752.981	0	0	0	0	1	0	0	0
627017	3	4	26	11601	20	0	8.666666667	10.26320288	7215	0	2900.25	3540.00286	18543.35688	11.16397163	104502.8333	252868.2137	620647	40	6143	3071.5	3953.434014	5867	276	626973	208991	356516.9748	620647	187	0	0	0	0	72	92	4.78455927	6.37941236	0	7215	1453.375	2786.259804	7763243.696	0	0	0	1	0	0	0	0
73885391	8	5	56	11601	20	0	7	5.656854249	5840	0	2320.2	2436.833027	157.7713786	0.175948179	6157115.917	19500000	67900000	2	73700000	10500000	25400000	67900000	2	170463	42615.75	72500.22698	150554	187	0	0	0	0	172	112	0.108275802	0.067672377	0	5840	833.0714286	1774.906302	3150292.379	0	0	0	0	1	0	0	0
73543283	8	5	56	11601	20	0	7	5.656854249	7300	0	2320.2	3022.508098	158.5052982	0.176766653	6128606.917	19500000	67900000	35	73400000	10500000	25400000	67900000	144	156488	39122	74849.29928	151352	185	0	0	0	0	172	112	0.108779479	0.067987174	0	7300	833.0714286	2033.250541	4134107.764	0	0	0	0	1	0	0	0
1550121	3	6	26	11607	20	0	8.666666667	10.26320288	5840	0	1934.5	2538.919278	7504.575449	5.80599837	193765.125	547744.2797	1549363	3	609	304.5	362.7457787	561	48	1550049	310009.8	692819.5481	1549363	3	0	0	0	0	72	132	1.93533279	3.87066558	0	5840	1163.3	2138.329153	4572451.567	0	0	0	1	0	0	0	0
1303071	3	4	26	11607	20	0	8.666666667	10.26320288	11595	0	2901.75	5795.50069	8927.372338	5.371925244	217178.5	531621.3961	1302346	3	682	341	478.0041841	679	3	1303058	434352.6667	751704.3589	1302346	5	0	0	0	0	72	92	2.302253676	3.069671568	0	11595	1454.125	4097.537534	16800000	0	0	0	1	0	0	0	0
66	2	1	12	6	6	6	6	0	6	6	6	0	272727.2727	45454.54545	33	41.01219331	62	4	4	4	0	4	4	0	0	0	0	0	0	0	0	0	40	20	30303.0303	15151.51515	6	6	6	0	0	0	0	0	0	1	0	0	0
634933	2	4	20	11607	20	0	10	14.14213562	11595	0	2901.75	5795.50069	18312.16837	9.449815965	126986.6	282380.197	632121	53	2328	2328	0	2328	2328	634880	211626.6667	364160.1824	632121	367	0	0	0	0	52	92	3.149938655	6.29987731	0	11595	1661	4380.487987	19200000	0	0	0	1	0	0	0	0
73902932	8	5	56	11607	20	0	7	5.656854249	5840	0	2321.4	3173.373883	157.8151189	0.175906417	6158577.667	20600000	71600000	0	73500000	10500000	27000000	71600000	0	408018	102004.5	203228.7699	406847	3	0	0	0	0	172	112	0.108250103	0.067656314	0	5840	833.5	2103.115592	4423095.192	0	0	0	0	1	0	0	0
38835	3	5	26	11601	20	0	8.666666667	10.26320288	7300	0	2320.2	3022.508098	299394.8758	205.9997425	5547.857143	11348.83525	30420	46	30604	15302	21538.47255	30532	72	38723	9680.75	14399.03393	30562	46	0	0	0	0	72	112	77.24990344	128.7498391	0	7300	1291.888889	2460.652985	6054813.111	0	0	0	1	0	0	0	0
56869	3	6	26	11607	20	0	8.666666667	10.26320288	5840	0	1934.5	2538.919278	204557.8435	158.2584536	7108.625	18907.42006	53873	17	2115	1057.5	1356.937913	2017	98	56851	11370.2	23773.67066	53873	53	0	0	0	0	72	132	52.75281788	105.5056358	0	5840	1163.3	2138.329153	4572451.567	0	0	0	1	0	0	0	0
1295915	3	5	26	11607	20	0	8.666666667	10.26320288	7215	0	2321.4	3327.769794	8976.668994	6.173244387	185130.7143	489081.9038	1294264	49	701	350.5	426.3853891	652	49	1295860	323965	646866.0759	1294264	93	0	0	0	0	72	112	2.314966645	3.858277742	0	7215	1292.555556	2650.585648	7025604.278	0	0	0	1	0	0	0	0
73589069	8	5	56	11607	20	0	7	5.656854249	10135	0	2321.4	4413.201989	158.4882124	0.176656672	6132422.417	18300000	63600000	1	73100000	10400000	23700000	63600000	1	517033	129258.25	257810.0948	515973	5	0	0	0	0	172	112	0.108711798	0.067944874	0	10135	833.5	2705.044255	7317264.423	0	0	0	0	1	0	0	0
576948	3	5	26	11607	20	0	8.666666667	10.26320288	10135	0	2321.4	4413.201989	20162.99563	13.86606765	82421.14286	217652.3512	576010	2	660	330	461.0336213	656	4	576946	144236.5	287849.1758	576010	4	0	0	0	0	72	112	5.19977537	8.666292283	0	10135	1292.555556	3350.634907	11200000	0	0	0	1	0	0	0	0
73864872	8	5	56	11607	20	0	7	5.656854249	5840	0	2321.4	3173.373883	157.8964355	0.175997056	6155406	18500000	64200000	3	73500000	10500000	23900000	64200000	49	370244	92561	184502.2963	369314	3	0	0	0	0	172	112	0.108305881	0.067691175	0	5840	833.5	2103.115592	4423095.192	0	0	0	0	1	0	0	0
74320606	9	5	62	11607	20	0	6.888888889	5.30199124	7215	0	2321.4	3327.769794	157.0089458	0.18837306	5716969.692	17800000	64400000	1	73100000	9140684.625	22500000	64400000	1	1195862	298965.5	597249.7373	1194840	121	0	0	0	0	192	112	0.121096967	0.067276093	0	7215	778.3333333	2107.034872	4439595.952	0	0	0	0	1	0	0	0
74169525	9	5	62	11607	20	0	6.888888889	5.30199124	7215	0	2321.4	3327.769794	157.3287681	0.18875677	5705348.077	17800000	64600000	1	72600000	9080846.625	22600000	64600000	1	1523429	380857.25	761118.5636	1522535	5	0	0	0	0	192	112	0.121343638	0.067413132	0	7215	778.3333333	2107.034872	4439595.952	0	0	0	0	1	0	0	0
556932	3	4	26	11601	20	0	8.666666667	10.26320288	7215	0	2900.25	3540.00286	20876.87545	12.56885939	92822	211492.2738	523689	5	33032	16516	23345.83749	33024	8	556927	185642.3333	293219.248	523689	161	0	0	0	0	72	92	5.386654026	7.182205368	0	7215	1453.375	2786.259804	7763243.696	0	0	0	1	0	0	0	0
74954681	8	6	56	11601	20	0	7	5.656854249	4380	0	1933.5	1973.024455	155.5206405	0.186779529	5765744.692	18400000	66600000	14	73900000	10600000	24900000	66600000	319	1022807	204561.4	449784.9342	1009095	15	0	0	0	0	172	132	0.106731159	0.080048369	0	4380	777.5333333	1531.267956	2344781.552	0	0	0	0	1	0	0	0
74964158	8	4	56	11601	20	0	7	5.656854249	10135	0	2900.25	4871.82583	155.5009795	0.160076499	6814923.455	19900000	66600000	8	74000000	10600000	24900000	66600000	222	1023415	341138.3333	579084.8768	1009764	186	0	0	0	0	172	92	0.106717666	0.053358833	0	10135	897.1538462	2804.564846	7865583.974	0	0	0	0	1	0	0	0
1346434	3	4	26	11607	20	0	8.666666667	10.26320288	11595	0	2901.75	5795.50069	8639.859065	5.198918031	224405.6667	549358.5113	1345779	11	591	295.5	350.0178567	543	48	1346262	448754	776846.472	1345779	11	0	0	0	0	72	92	2.228107728	2.970810303	0	11595	1454.125	4097.537534	16800000	0	0	0	1	0	0	0	0
32136	3	6	26	11601	20	0	8.666666667	10.26320288	4380	0	1933.5	1757.789948	361806.0742	280.0597461	4017	10879.20123	30936	3	31032	15516	21938.69499	31029	3	32043	6408.6	13799.43246	31089	18	0	0	0	0	72	132	93.35324869	186.7064974	0	4380	1162.7	1645.241762	2706820.456	0	0	0	1	0	0	0	0
73641273	8	6	56	11601	20	0	7	5.656854249	5840	0	1933.5	2189.772933	158.2943847	0.190110782	5664713.308	18700000	67700000	1	73600000	10500000	25300000	67700000	1	25306	5061.2	8961.294309	20765	46	0	0	0	0	172	132	0.108634733	0.081476049	0	5840	777.5333333	1633.102694	2667024.41	0	0	0	0	1	0	0	0
73641050	8	5	56	11601	20	0	7	5.656854249	5840	0	2320.2	2436.833027	158.2948641	0.176531975	6136754.167	19400000	67700000	3	73600000	10500000	25300000	67700000	3	26074	6518.5	9844.741151	21024	192	0	0	0	0	172	112	0.108635062	0.067896913	0	5840	833.0714286	1774.906302	3150292.379	0	0	0	0	1	0	0	0
34150	3	5	26	11601	20	0	8.666666667	10.26320288	7300	0	2320.2	3022.508098	340468.5212	234.2606149	4878.571429	11891.12656	31823	4	32013	16006.5	22630.95253	32009	4	33964	8491	15779.13061	32143	183	0	0	0	0	72	112	87.8477306	146.4128843	0	7300	1291.888889	2460.652985	6054813.111	0	0	0	1	0	0	0	0
19514	3	4	26	11601	20	0	8.666666667	10.26320288	8760	0	2900.25	4128.319301	595828.6359	358.7168187	3252.333333	7160.808297	17859	4	18011	9005.5	12730.04338	18007	4	19366	6455.333333	10162.04007	18187	382	0	0	0	0	72	92	153.7357794	204.9810393	0	8760	1453.375	3113.952607	9696700.839	0	0	0	1	0	0	0	0
73836959	8	7	56	11601	20	0	7	5.656854249	2920	0	1657.285714	1299.172136	157.8748659	0.203150295	5274068.5	18000000	67700000	7	73200000	10500000	25300000	67700000	7	657993	109665.5	261307.7719	642939	16	0	0	0	0	172	152	0.108346824	0.094803471	0	2920	728.9375	1179.048061	1390154.329	0	0	0	0	1	0	0	0
73770847	8	5	56	11601	20	0	7	5.656854249	5840	0	2320.2	2436.833027	158.0163503	0.176221374	6147570.583	19400000	67700000	1	73100000	10400000	25300000	67700000	1	657794	164448.5	319286.2466	643276	177	0	0	0	0	172	112	0.108443922	0.067777451	0	5840	833.0714286	1774.906302	3150292.379	0	0	0	0	1	0	0	0
74934899	8	5	56	11607	20	0	7	5.656854249	7215	0	2321.4	3327.769794	155.6417658	0.17348392	6244574.917	19400000	67700000	4	73100000	10400000	25300000	67700000	48	1854303	463575.75	926520.8994	1853357	4	0	0	0	0	172	112	0.106759335	0.066724584	0	7215	833.5	2175.302587	4731941.346	0	0	0	0	1	0	0	0
1858023	3	5	26	11607	20	0	8.666666667	10.26320288	8675	0	2321.4	3769.536019	6260.955865	4.30565176	265431.8571	701882.197	1857151	3	626	313	436.9919908	622	4	1857976	464494	928438.0387	1857151	3	0	0	0	0	72	112	1.61461941	2.69103235	0	8675	1292.555556	2931.429562	8593279.278	0	0	0	1	0	0	0	0
1408840	3	5	26	11601	20	0	8.666666667	10.26320288	5840	0	2320.2	2436.833027	8252.888902	5.678430482	201262.8571	529543.8925	1402145	72	6284	3142	4266.682318	6159	125	1408754	352188.5	699976.9076	1402145	160	0	0	0	0	72	112	2.129411431	3.549019051	0	5840	1291.888889	2110.95076	4456113.111	0	0	0	1	0	0	0	0
1395730	3	5	26	11607	20	0	8.666666667	10.26320288	8675	0	2321.4	3769.536019	8334.706569	5.731767605	199390	527144.8068	1394842	4	696	348	263.0437226	534	162	1395678	348919.5	697331.0398	1394916	4	0	0	0	0	72	112	2.149412852	3.582354753	0	8675	1292.555556	2931.429562	8593279.278	0	0	0	1	0	0	0	0
1337050	3	6	26	11607	20	0	8.666666667	10.26320288	8760	0	1934.5	3414.854477	8700.497364	6.731236678	167131.25	472265.6649	1335929	1	765	382.5	461.7407281	709	56	1337049	267409.8	597320.4892	1335929	2	0	0	0	0	72	132	2.243745559	4.487491119	0	8760	1163.3	2733.082592	7469740.456	0	0	0	1	0	0	0	0
73924535	8	4	56	11601	20	0	7	5.656854249	7215	0	2900.25	3540.00286	157.6878367	0.162327704	6720412.273	20900000	69700000	46	73700000	10500000	26100000	69700000	145	269740	89913.33333	119757.8962	225895	158	0	0	0	0	172	92	0.108218469	0.054109235	0	7215	897.1538462	2250.514898	5064817.308	0	0	0	0	1	0	0	0
25232	3	6	26	11601	20	0	8.666666667	10.26320288	4380	0	1933.5	1757.789948	460803.7413	356.6899176	3154	5663.8128	13827	15	10857	5428.5	7473.41157	10713	144	25136	5027.2	6741.808897	13827	15	0	0	0	0	72	132	118.8966392	237.7932784	0	4380	1162.7	1645.241762	2706820.456	0	0	0	1	0	0	0	0
1399046	3	6	26	11607	20	0	8.666666667	10.26320288	4380	0	1934.5	2177.344966	8314.95176	6.432955028	174880.75	494301.3009	1398214	15	541	270.5	289.2066735	475	66	1399031	279806.2	625209.0044	1398214	16	0	0	0	0	72	132	2.144318343	4.288636685	0	4380	1163.3	1903.962654	3625073.789	0	0	0	1	0	0	0	0
39364	3	6	26	11601	20	0	8.666666667	10.26320288	7300	0	1933.5	2720.783986	295371.4053	228.6353013	4920.5	8915.952333	23840	112	25035	12517.5	16227.39352	23992	1043	39212	7842.4	11318.63966	25287	112	0	0	0	0	72	132	76.2117671	152.4235342	0	7300	1162.7	2258.94725	5102842.678	0	0	0	1	0	0	0	0
73691017	8	7	56	11607	20	0	7	5.656854249	5840	0	1658.142857	2127.59774	158.2689516	0.203552626	5263644.071	19100000	71700000	3	73700000	10500000	27000000	71700000	3	45913	7652.166667	13344.27719	32840	7	0	0	0	0	172	152	0.1085614	0.094991225	0	5840	729.3125	1589.473738	2526426.763	0	0	0	0	1	0	0	0
41199	3	5	26	11601	20	0	8.666666667	10.26320288	7300	0	2320.2	3022.508098	282215.5878	194.1794704	5885.571429	10071.24866	24856	1	25005	12502.5	17679.79085	25004	1	41051	10262.75	12347.50829	25412	188	0	0	0	0	72	112	72.81730139	121.362169	0	7300	1291.888889	2460.652985	6054813.111	0	0	0	1	0	0	0	0
532179	3	4	26	11601	20	0	8.666666667	10.26320288	10135	0	2900.25	4871.82583	21847.91207	13.15346904	88696.5	210995.8601	519280	36	12638	6319	8242.036642	12147	491	532143	177381	296158.8908	519280	195	0	0	0	0	72	92	5.637201017	7.516268023	0	10135	1453.375	3544.652026	12600000	0	0	0	1	0	0	0	0
1355443	3	5	26	11607	20	0	8.666666667	10.26320288	10135	0	2321.4	4413.201989	8582.433935	5.902129415	193634.7143	511917.3211	1354554	3	631	315.5	441.9417382	628	3	1355355	338838.75	677143.5456	1354554	5	0	0	0	0	72	112	2.21329853	3.688830884	0	10135	1292.555556	3350.634907	11200000	0	0	0	1	0	0	0	0
26300	3	5	26	11601	20	0	8.666666667	10.26320288	7300	0	2320.2	3022.508098	442091.2548	304.1825095	3757.142857	9312.120622	24866	13	25038	12519	17686.15481	25025	13	26141	6535.25	12269.56064	24934	187	0	0	0	0	72	112	114.0684411	190.1140684	0	7300	1291.888889	2460.652985	6054813.111	0	0	0	1	0	0	0	0
73680567	8	5	56	11601	20	0	7	5.656854249	7300	0	2320.2	3022.508098	158.209966	0.176437296	6140047.25	17900000	61800000	1	73700000	10500000	23100000	61800000	1	9593	2398.25	3363.191874	7401	193	0	0	0	0	172	112	0.108576797	0.067860498	0	7300	833.0714286	2033.250541	4134107.764	0	0	0	0	1	0	0	0
73801076	8	5	56	11601	20	0	7	5.656854249	4380	0	2320.2	2193.240798	157.9516266	0.176149193	6150089.667	17900000	61800000	1	73700000	10500000	23100000	61800000	1	133103	33275.75	60957.86254	124529	66	0	0	0	0	172	112	0.108399504	0.06774969	0	4380	833.0714286	1674.294362	2803261.61	0	0	0	0	1	0	0	0
74055275	8	5	56	11601	20	0	7	5.656854249	5840	0	2320.2	2436.833027	157.4094486	0.175544551	6171272.917	17900000	61900000	4	73700000	10500000	23100000	61900000	4	390319	97579.75	174827.5891	358913	188	0	0	0	0	172	112	0.108027416	0.067517135	0	5840	833.0714286	1774.906302	3150292.379	0	0	0	0	1	0	0	0
73968398	8	6	56	11601	20	0	7	5.656854249	5840	0	1933.5	2189.772933	157.5943283	0.189270018	5689876.769	17200000	61900000	10	73200000	10500000	23100000	61900000	201	818432	163686.4	356569.9319	801407	10	0	0	0	0	172	132	0.108154296	0.081115722	0	5840	777.5333333	1633.102694	2667024.41	0	0	0	0	1	0	0	0
1728641	3	6	26	11607	20	0	8.666666667	10.26320288	5840	0	1934.5	2538.919278	6729.56386	5.206402023	216080.125	610688.5415	1727457	3	1004	502	516.1879503	867	137	1728616	345723.2	772412.8035	1727457	3	0	0	0	0	72	132	1.735467341	3.470934682	0	5840	1163.3	2138.329153	4572451.567	0	0	0	1	0	0	0	0
1717284	3	5	26	11607	20	0	8.666666667	10.26320288	10135	0	2321.4	4413.201989	6774.06882	4.658518917	245326.2857	648678.1559	1716390	7	661	330.5	383.9589822	602	59	1717257	429314.25	858050.5454	1716390	7	0	0	0	0	72	112	1.746944594	2.911574323	0	10135	1292.555556	3350.634907	11200000	0	0	0	1	0	0	0	0
73760042	8	5	56	11601	20	0	7	5.656854249	5840	0	2320.2	2436.833027	158.0394979	0.176247188	6146670.167	18400000	63800000	2	73700000	10500000	23800000	63800000	2	41057	10264.25	11546.44812	20453	146	0	0	0	0	172	112	0.108459808	0.06778738	0	5840	833.0714286	1774.906302	3150292.379	0	0	0	0	1	0	0	0
149954	3	4	26	11601	20	0	8.666666667	10.26320288	7215	0	2900.25	3540.00286	77537.11138	46.68098217	24992.33333	53966.86166	134481	93	15204	7602	10619.32964	15111	93	149830	49943.33333	73596.30083	134481	161	0	0	0	0	72	92	20.00613521	26.67484695	0	7215	1453.375	2786.259804	7763243.696	0	0	0	1	0	0	0	0
73740886	8	5	56	11601	20	0	7	5.656854249	7300	0	2320.2	3022.508098	158.0805525	0.176292973	6145073.833	18400000	63800000	1	73700000	10500000	23800000	63800000	1	27890	6972.5	8792.579694	18808	191	0	0	0	0	172	112	0.108487983	0.067804989	0	7300	833.0714286	2033.250541	4134107.764	0	0	0	0	1	0	0	0
152494	3	6	26	11607	20	0	8.666666667	10.26320288	5840	0	1934.5	2538.919278	76284.96859	59.01871549	19061.75	53489.06167	151440	14	755	377.5	122.3294731	464	291	152426	30485.2	67616.40424	151440	14	0	0	0	0	72	132	19.67290516	39.34581033	0	5840	1163.3	2138.329153	4572451.567	0	0	0	1	0	0	0	0
75542370	9	6	62	11601	20	0	6.888888889	5.30199124	4380	0	1933.5	1757.789948	154.3901787	0.198564064	5395883.571	17000000	63900000	0	73700000	9213709	22400000	63900000	0	1846410	369282	817491.047	1831617	15	0	0	0	0	192	132	0.119138438	0.079425626	0	4380	729.3125	1399.285566	1958000.096	0	0	0	0	1	0	0	0
1736269	3	5	26	11607	20	0	8.666666667	10.26320288	10135	0	2321.4	4413.201989	6699.998675	4.607580968	248038.4286	655719.3244	1735070	5	1055	527.5	99.70205615	598	457	1736220	434055	867343.4619	1735070	5	0	0	0	0	72	112	1.727842863	2.879738105	0	10135	1292.555556	3350.634907	11200000	0	0	0	1	0	0	0	0
1255908	3	6	26	11607	20	0	8.666666667	10.26320288	4380	0	1934.5	2188.714486	9262.621147	7.166130003	156988.5	443759.4428	1255237	3	554	277	386.0803025	550	4	1255890	251178	561286.0902	1255237	3	0	0	0	0	72	132	2.388710001	4.777420002	0	4380	1163.3	1911.191138	3652651.567	0	0	0	1	0	0	0	0
154400	3	4	26	11607	20	0	8.666666667	10.26320288	11595	0	2901.75	5795.50069	75343.26425	45.33678756	25733.33333	61767.12196	151807	49	2110	1055	1241.679508	1933	177	154351	51450.33333	86915.82729	151807	397	0	0	0	0	72	92	19.43005181	25.90673575	0	11595	1454.125	4097.537534	16800000	0	0	0	1	0	0	0	0
74184998	9	6	62	11601	20	0	6.888888889	5.30199124	5840	0	1933.5	2189.772933	157.2150747	0.202197215	5298928.429	17600000	65900000	2	73700000	9218651.375	23100000	65900000	2	452072	90414.4	193061.4736	435544	13	0	0	0	0	192	132	0.121318329	0.080878886	0	5840	729.3125	1589.473738	2526426.763	0	0	0	0	1	0	0	0
74164038	8	4	56	11601	20	0	7	5.656854249	8760	0	2900.25	4128.319301	157.1786045	0.161803488	6742185.273	19700000	65900000	21	73700000	10500000	24600000	65900000	211	451885	150628.3333	247303.3308	436050	185	0	0	0	0	172	92	0.107868992	0.053934496	0	8760	897.1538462	2488.507044	6192667.308	0	0	0	0	1	0	0	0
72938254	8	6	56	11607	20	0	7	5.656854249	5840	0	1934.5	2538.919278	159.9023744	0.191943174	5610634.923	18300000	66300000	2	72900000	10400000	24800000	66300000	106	63544	12708.8	27838.02448	62502	2	0	0	0	0	172	132	0.109681814	0.08226136	0	5840	777.9333333	1804.898987	3257660.352	0	0	0	0	1	0	0	0
73573270	8	4	56	11607	20	0	7	5.656854249	11595	0	2901.75	5795.50069	158.5222459	0.163102714	6688479.091	19900000	66300000	4	73500000	10500000	24700000	66300000	97	63930	21310	36083.47694	62972	4	0	0	0	0	172	92	0.108735143	0.054367571	0	11595	897.6153846	3214.167532	10300000	0	0	0	0	1	0	0	0
1780401	3	5	26	11601	20	0	8.666666667	10.26320288	4380	0	2320.2	2207.341206	6530.551263	4.493369752	254343	669717.7438	1773111	87	6762	3381	4535.382895	6588	174	1780206	445051.5	885378.1957	1773111	159	0	0	0	0	72	112	1.685013657	2.808356095	0	4380	1291.888889	1980.710254	3923213.111	0	0	0	1	0	0	0	0
1766207	3	4	26	11607	20	0	8.666666667	10.26320288	11595	0	2901.75	5795.50069	6586.430696	3.963295356	294367.8333	719777.5252	1763607	49	1850	925	1238.851081	1801	49	1766097	588699	1017500.349	1763607	650	0	0	0	0	72	92	1.698555152	2.264740203	0	11595	1454.125	4097.537534	16800000	0	0	0	1	0	0	0	0
1752499	3	4	26	11601	20	0	8.666666667	10.26320288	8760	0	2900.25	4128.319301	6634.525897	3.994296145	292083.1667	712482.2058	1746426	2	5150	2575	3638.771496	5148	2	1752411	584137	1006574.409	1746426	701	0	0	0	0	72	92	1.711841205	2.28245494	0	8760	1453.375	3113.952607	9696700.839	0	0	0	1	0	0	0	0
1752531	3	7	26	11601	20	0	8.666666667	10.26320288	4380	0	1657.285714	1548.670905	6634.404755	5.70603316	194725.6667	581782.7775	1746141	41	5018	2509	3478.965363	4969	49	1752381	292063.5	712352.3602	1746141	41	0	0	0	0	72	152	1.711809948	3.994223212	0	4380	1057	1460.382073	2132715.8	0	0	0	1	0	0	0	0
73722754	7	6	50	11601	20	0	7.142857143	6.094494002	4380	0	1933.5	1757.789948	158.0380462	0.176336332	6143562.833	19700000	68500000	1	72300000	12100000	27700000	68500000	1	1406706	281341.2	621603.5196	1393253	17	0	0	0	0	152	132	0.094950332	0.081385999	0	4380	832.6428571	1472.155908	2167243.016	0	0	0	0	1	0	0	0
167390	3	4	26	11601	20	0	8.666666667	10.26320288	10135	0	2900.25	4871.82583	69460.54125	41.81850768	27898.33333	66257.24497	163116	20	4010	2005	2291.025971	3625	385	167370	55790	92967.32798	163116	185	0	0	0	0	72	92	17.92221758	23.8962901	0	10135	1453.375	3544.652026	12600000	0	0	0	1	0	0	0	0
156675	3	6	26	11607	20	0	8.666666667	10.26320288	5840	0	1934.5	2375.523332	74249.24206	57.44375299	19584.375	54760.71763	155109	3	1203	601.5	55.86143571	641	562	156629	31325.8	69198.90339	155109	3	0	0	0	0	72	132	19.14791766	38.29583533	0	5840	1163.3	2031.339572	4126340.456	0	0	0	1	0	0	0	0
19972	3	4	26	11601	20	0	8.666666667	10.26320288	7215	0	2900.25	3540.00286	582165.031	350.490687	3328.666667	6242.019214	15676	24	4037	2018.5	2820.64895	4013	24	19898	6632.666667	8071.109548	15676	160	0	0	0	0	72	92	150.2102944	200.2803925	0	7215	1453.375	2786.259804	7763243.696	0	0	0	1	0	0	0	0
19988	3	5	26	11601	20	0	8.666666667	10.26320288	5840	0	2320.2	2436.833027	581699.0194	400.2401441	2855.428571	7077.626741	18897	3	19055	9527.5	13469.67707	19052	3	19833	4958.25	9332.26469	18950	90	0	0	0	0	72	112	150.090054	250.1500901	0	5840	1291.888889	2110.95076	4456113.111	0	0	0	1	0	0	0	0
73738506	8	5	56	11607	20	0	7	5.656854249	10135	0	2321.4	4413.201989	158.1670233	0.176298663	6144875.5	20200000	70400000	1	73700000	10500000	26400000	70400000	1	50499	12624.75	16366.08074	34821	186	0	0	0	0	172	112	0.108491485	0.067807178	0	10135	833.5	2705.044255	7317264.423	0	0	0	0	1	0	0	0
72497374	8	6	56	11607	20	0	7	5.656854249	5840	0	1934.5	2538.919278	160.8747925	0.193110443	5576721.077	19500000	70400000	3	72400000	10300000	26500000	70400000	4	60911	12182.2	26571.76369	59708	3	0	0	0	0	172	132	0.110348824	0.082761618	0	5840	777.9333333	1804.898987	3257660.352	0	0	0	0	1	0	0	0
1741191	3	5	26	11601	20	0	8.666666667	10.26320288	5840	0	2320.2	2436.833027	6677.613197	4.594556255	248741.5714	650022.866	1722779	40	17928	8964	12620.44183	17888	40	1741118	435279.5	858374.1131	1722779	160	0	0	0	0	72	112	1.722958596	2.871597659	0	5840	1291.888889	2110.95076	4456113.111	0	0	0	1	0	0	0	0
1417414	3	6	26	11607	20	0	8.666666667	10.26320288	4380	0	1934.5	2177.344966	8207.199872	6.34959158	177176.75	500830.1377	1416668	3	617	308.5	430.6280297	613	4	1417405	283481	633470.8531	1416668	3	0	0	0	0	72	132	2.116530527	4.233061053	0	4380	1163.3	1903.962654	3625073.789	0	0	0	1	0	0	0	0
156681	3	6	26	11607	20	0	8.666666667	10.26320288	5755	0	1934.5	2529.124572	74246.39873	57.44155322	19585.125	55176.63907	156140	3	392	196	272.9432175	389	3	156667	31333.4	69769.21691	156140	4	0	0	0	0	72	132	19.14718441	38.29436881	0	5755	1163.3	2131.87096	4544873.789	0	0	0	1	0	0	0	0
72471648	8	5	56	11607	20	0	7	5.656854249	7215	0	2321.4	3327.769794	160.9318999	0.179380494	6039304	20900000	72400000	1	72400000	10300000	27300000	72400000	1	36434	9108.5	17619.87858	35534	4	0	0	0	0	172	112	0.110387996	0.068992498	0	7215	833.5	2175.302587	4731941.346	0	0	0	0	1	0	0	0
73799449	8	5	56	11601	20	0	7	5.656854249	4380	0	2320.2	2207.341206	157.9551089	0.176153077	6149954.083	20900000	72400000	3	72500000	10400000	27400000	72400000	3	1313458	328364.5	641255.9875	1290113	158	0	0	0	0	172	112	0.108401893	0.067751183	0	4380	833.0714286	1679.986285	2822353.918	0	0	0	0	1	0	0	0
95691	3	5	26	11601	20	0	8.666666667	10.26320288	7300	0	2320.2	3032.755381	121505.6797	83.60242865	13670.14286	26718.80019	70940	98	24310	12155	16426.09053	23770	540	95556	23889	33361.57437	70940	160	0	0	0	0	72	112	31.35091074	52.25151791	0	7300	1291.888889	2466.94915	6085838.111	0	0	0	1	0	0	0	0
74258289	8	5	56	11601	20	0	7	5.656854249	7300	0	2320.2	3022.508098	156.9791084	0.175064632	6188190.75	18000000	62400000	1	73800000	10500000	23200000	62400000	1	503310	125827.5	238346.3323	483108	194	0	0	0	0	172	112	0.107732081	0.067332551	0	7300	833.0714286	2033.250541	4134107.764	0	0	0	0	1	0	0	0
94099	3	5	26	11601	20	0	8.666666667	10.26320288	5840	0	2320.2	2436.833027	123561.3556	85.01684396	13442.71429	31217.71976	83861	49	9689	4844.5	5859.793896	8988	701	93994	23498.5	40484.09687	83861	157	0	0	0	0	72	112	31.88131649	53.13552748	0	5840	1291.888889	2110.95076	4456113.111	0	0	0	1	0	0	0	0
86582	3	4	26	11607	20	0	8.666666667	10.26320288	11595	0	2901.75	5795.50069	134358.1807	80.84821325	14430.33333	35034.00165	85942	6	582	291	386.0803025	564	18	86549	28849.66667	49444.30605	85942	6	0	0	0	0	72	92	34.64923425	46.198979	0	11595	1454.125	4097.537534	16800000	0	0	0	1	0	0	0	0
88551	3	7	26	11607	20	0	8.666666667	10.26320288	5840	0	1658.142857	2137.29708	131370.6226	112.9292724	9839	29163.52071	87607	2	609	304.5	424.9711755	605	4	88501	14750.16667	35693.09828	87607	2	0	0	0	0	72	152	33.87878172	79.05049068	0	5840	1057.545455	1853.437529	3435230.673	0	0	0	1	0	0	0	0
107277	3	6	26	11607	20	0	8.666666667	10.26320288	5840	0	1934.5	2538.919278	108438.9012	83.89496351	13409.625	36737.23181	104313	5	2157	1078.5	1518.158259	2152	5	107235	21447	46334.21735	104313	47	0	0	0	0	72	132	27.96498784	55.92997567	0	5840	1163.3	2138.329153	4572451.567	0	0	0	1	0	0	0	0
68696	3	4	26	11607	20	0	8.666666667	10.26320288	11595	0	2901.75	5795.50069	169340.2818	101.8982182	11449.33333	27736.32189	68064	4	595	297.5	415.0716806	591	4	68681	22893.66667	39119.83349	68064	5	0	0	0	0	72	92	43.67066496	58.22755328	0	11595	1454.125	4097.537534	16800000	0	0	0	1	0	0	0	0
73840196	8	3	56	11601	20	0	7	5.656854249	11595	0	3867	6692.644993	157.867945	0.148970352	7384019.6	20800000	66200000	1	73700000	10500000	24700000	66200000	1	167090	83545	110950.7108	161999	5091	0	0	0	0	172	72	0.108342074	0.040628278	0	11595	971.9166667	3345.407285	11200000	0	0	0	0	1	0	0	0
73837396	8	5	56	11607	20	0	7	5.656854249	7215	0	2321.4	3327.769794	157.9551912	0.176062547	6153116.333	19000000	66200000	1	73700000	10500000	24700000	66200000	1	153303	38325.75	75993.69158	152315	4	0	0	0	0	172	112	0.108346183	0.067716364	0	7215	833.5	2175.302587	4731941.346	0	0	0	0	1	0	0	0
1707094	3	5	26	11607	20	0	8.666666667	10.26320288	8760	0	2321.4	3802.315321	6814.504649	4.686326588	243870.5714	644817.8786	1706180	2	674	337	400.2224382	620	54	1707051	426762.75	852944.8811	1706180	2	0	0	0	0	72	112	1.75737247	2.928954117	0	8760	1292.555556	2952.520834	8717379.278	0	0	0	1	0	0	0	0
74192639	9	6	62	11601	20	0	6.888888889	5.30199124	2920	0	1933.5	1495.722401	157.1988833	0.202176391	5299474.214	17700000	66400000	3	73800000	9220132.5	23200000	66400000	3	451611	90322.2	190507.5129	430751	66	0	0	0	0	192	132	0.121305835	0.080870556	0	2920	729.3125	1293.749111	1673786.763	0	0	0	0	1	0	0	0
73901312	8	5	56	11607	20	0	7	5.656854249	7215	0	2321.4	3327.769794	157.8185784	0.175910273	6158442.667	19600000	68200000	4	73800000	10500000	25500000	68200000	39	95283	23820.75	46813.85366	94038	4	0	0	0	0	172	112	0.108252476	0.067657797	0	7215	833.5	2175.302587	4731941.346	0	0	0	0	1	0	0	0
74270124	8	5	56	11601	20	0	7	5.656854249	5840	0	2320.2	2436.833027	156.9540937	0.175036735	6189177	19600000	68400000	1	73800000	10500000	25600000	68400000	1	454187	113546.75	211982.1142	431134	157	0	0	0	0	172	112	0.107714914	0.067321821	0	5840	833.0714286	1774.906302	3150292.379	0	0	0	0	1	0	0	0
89608	3	6	26	11607	20	0	8.666666667	10.26320288	4380	0	1934.5	2177.344966	129820.9981	100.4374609	11201	31394.897	88898	2	615	307.5	429.2138162	611	4	89559	17911.8	39683.2679	88898	2	0	0	0	0	72	132	33.47915365	66.95830729	0	4380	1163.3	1903.962654	3625073.789	0	0	0	1	0	0	0	0
82257	3	6	26	11607	20	0	8.666666667	10.26320288	4380	0	1934.5	2177.344966	141422.6145	109.4131806	10282.125	28835.71662	81646	2	500	250	284.256926	451	49	82242	16448.4	36447.23401	81646	2	0	0	0	0	72	132	36.47106021	72.94212043	0	4380	1163.3	1903.962654	3625073.789	0	0	0	1	0	0	0	0
45984	3	5	26	11601	20	0	8.666666667	10.26320288	5840	0	2320.2	2436.833027	252848.817	173.973556	6569.142857	14240.12976	38362	4	6967	3483.5	4763.778385	6852	115	45980	11495	18191.58078	38362	156	0	0	0	0	72	112	65.24008351	108.7334725	0	5840	1291.888889	2110.95076	4456113.111	0	0	0	1	0	0	0	0
75657394	8	6	56	11607	20	0	7	5.656854249	4380	0	1934.5	2177.344966	154.1554551	0.185044703	5819799.538	19000000	68800000	3	74200000	10600000	25800000	68800000	3	1454558	290911.6	650004.5918	1453675	3	0	0	0	0	172	132	0.10573983	0.079304873	0	4380	777.9333333	1627.46176	2648631.781	0	0	0	0	1	0	0	0
75651377	8	4	56	11607	20	0	7	5.656854249	11595	0	2901.75	5795.50069	154.1677159	0.158622361	6877397.909	20600000	68900000	3	74200000	10600000	25800000	68900000	3	1416629	472209.6667	817146.4637	1415769	4	0	0	0	0	172	92	0.10574824	0.05287412	0	11595	897.6153846	3214.167532	10300000	0	0	0	0	1	0	0	0
92149	3	5	26	11607	20	0	8.666666667	10.26320288	10135	0	2321.4	4413.201989	126241.1963	86.8159177	13164.14286	34518.0574	91443	3	481	240.5	284.9640328	442	39	92136	23034	45606.50119	91443	3	0	0	0	0	72	112	32.55596914	54.25994856	0	10135	1292.555556	3350.634907	11200000	0	0	0	1	0	0	0	0
1829620	3	7	26	11607	20	0	8.666666667	10.26320288	4380	0	1658.142857	1964.053328	6358.150873	5.465615811	203291.1111	609533.2317	1828713	1	568	284	376.1808076	550	18	1829605	304934.1667	746496.1573	1828713	1	0	0	0	0	72	152	1.639684743	3.825931068	0	4380	1057.545455	1734.62119	3008910.673	0	0	0	1	0	0	0	0
73898479	9	6	62	11601	20	0	6.888888889	5.30199124	5840	0	1933.5	2189.772933	157.8246286	0.202981174	5278462.786	18800000	70400000	2	73900000	9237191.625	24700000	70400000	2	38482	7696.4	16775.39836	37704	46	0	0	0	0	192	132	0.121788704	0.081192469	0	5840	729.3125	1589.473738	2526426.763	0	0	0	0	1	0	0	0
1742280	3	6	26	11601	20	0	8.666666667	10.26320288	4380	0	1933.5	1757.789948	6673.439401	5.165645017	217785	612125.457	1732700	15	8827	4413.5	6172.335093	8778	49	1742210	348442	773832.8463	1732700	15	0	0	0	0	72	132	1.721881672	3.443763345	0	4380	1162.7	1645.241762	2706820.456	0	0	0	1	0	0	0	0
89405	3	4	26	11607	20	0	8.666666667	10.26320288	11595	0	2901.75	5795.50069	130115.7653	78.29539735	14900.83333	36101.20167	88591	6	734	367	321.0264787	594	140	89359	29786.33333	50927.73802	88591	6	0	0	0	0	72	92	33.55517029	44.74022706	0	11595	1454.125	4097.537534	16800000	0	0	0	1	0	0	0	0
75520220	8	5	56	11607	20	0	7	5.656854249	5840	0	2321.4	3173.373883	154.4354611	0.172139329	6293351.667	20200000	70400000	3	73800000	10500000	26400000	70400000	49	1702217	425554.25	850341.9445	1701067	3	0	0	0	0	172	112	0.105931895	0.066207434	0	5840	833.5	2103.115592	4423095.192	0	0	0	0	1	0	0	0
134387	3	5	26	11607	20	0	8.666666667	10.26320288	8675	0	2321.4	3769.536019	86563.43247	59.52956759	19198.14286	50420.79918	133541	4	601	300.5	355.6747109	552	49	134366	33591.5	66633.51437	133541	4	0	0	0	0	72	112	22.32358785	37.20597975	0	8675	1292.555556	2931.429562	8593279.278	0	0	0	1	0	0	0	0
109406	3	6	26	11601	20	0	8.666666667	10.26320288	4380	0	1933.5	1757.789948	106273.8789	82.26239877	13675.75	35508.94152	101357	4	7000	3500	4944.090614	6996	4	109355	21871	44528.40303	101357	17	0	0	0	0	72	132	27.42079959	54.84159918	0	4380	1162.7	1645.241762	2706820.456	0	0	0	1	0	0	0	0
50083	3	6	26	11601	20	0	8.666666667	10.26320288	4380	0	1933.5	1757.789948	232154.6233	179.7016952	6260.375	13393.10896	37950	17	11420	5710	8007.27719	11372	48	50053	10010.6	16365.45023	37950	17	0	0	0	0	72	132	59.90056506	119.8011301	0	4380	1162.7	1645.241762	2706820.456	0	0	0	1	0	0	0	0
134230	3	6	26	11607	20	0	8.666666667	10.26320288	4380	0	1934.5	2177.344966	86664.68003	67.04909484	16778.75	47200.37259	133593	3	513	256.5	357.0889245	509	4	134213	26842.6	59675.7303	133593	3	0	0	0	0	72	132	22.34969828	44.69939656	0	4380	1163.3	1903.962654	3625073.789	0	0	0	1	0	0	0	0
75505086	8	6	56	11601	20	0	7	5.656854249	4380	0	1933.5	1757.789948	154.3869508	0.185417973	5808083.538	20200000	73000000	39	74300000	10600000	27500000	73000000	176	1227447	245489.4	538589.1285	1208846	65	0	0	0	0	172	132	0.105953127	0.079464846	0	4380	777.5333333	1434.571657	2057995.838	0	0	0	0	1	0	0	0
1235500	3	5	26	11607	20	0	8.666666667	10.26320288	10135	0	2321.4	4413.201989	9415.621206	6.475111291	176500	466642.1997	1234745	4	514	257	287.0853532	460	54	1235420	308855	617260.0323	1234745	4	0	0	0	0	72	112	2.428166734	4.046944557	0	10135	1292.555556	3350.634907	11200000	0	0	0	1	0	0	0	0
576290	3	5	26	11607	20	0	8.666666667	10.26320288	10220	0	2321.4	4455.182578	20186.01746	13.88189974	82327.14286	217370.9771	575278	1	691	345.5	381.1305551	615	76	576242	144060.5	287478.5245	575278	1	0	0	0	0	72	112	5.205712402	8.676187336	0	10220	1292.555556	3378.299021	11400000	0	0	0	1	0	0	0	0
74409370	9	6	62	11607	20	0	6.888888889	5.30199124	5840	0	1934.5	2538.919278	156.8216476	0.201587515	5314955	17500000	65500000	3	74200000	9270946.875	22900000	65500000	110	242444	48488.8	107881.8601	241473	3	0	0	0	0	192	132	0.120952509	0.080635006	0	5840	729.6875	1754.344767	3077725.563	0	0	0	0	1	0	0	0
1341508	3	4	26	11607	20	0	8.666666667	10.26320288	11595	0	2901.75	5795.50069	8671.584515	5.218008391	223584.6667	547333.2896	1340824	6	623	311.5	352.8462838	561	62	1341457	447152.3333	773942.4283	1340824	6	0	0	0	0	72	92	2.23628931	2.98171908	0	11595	1454.125	4097.537534	16800000	0	0	0	1	0	0	0	0
64289	3	5	26	11607	20	0	8.666666667	10.26320288	7215	0	2321.4	3327.769794	180948.5293	124.4380843	9184.142857	23921.78029	63432	4	644	322	383.2518754	593	51	64241	16060.25	31582.34093	63432	4	0	0	0	0	72	112	46.6642816	77.77380267	0	7215	1292.555556	2650.585648	7025604.278	0	0	0	1	0	0	0	0
50561	3	6	26	11607	20	0	8.666666667	10.26320288	5840	0	1934.5	2538.919278	230078.519	178.0028085	6320.125	17605.91889	49890	3	579	289.5	403.7579721	575	4	50547	10109.4	22239.44828	49890	3	0	0	0	0	72	132	59.3342695	118.668539	0	5840	1163.3	2138.329153	4572451.567	0	0	0	1	0	0	0	0
74706233	6	4	44	11601	20	0	7.333333333	6.653319973	8760	0	2900.25	4128.319301	155.8772211	0.133857639	8300692.556	21900000	66300000	0	74700000	14900000	29000000	66300000	314	59113	19704.33333	19530.52263	39252	191	0	0	0	0	132	92	0.080314584	0.053543056	0	8760	1059.181818	2691.373509	7243491.364	0	0	0	0	1	0	0	0
74560742	8	5	56	11601	20	0	7	5.656854249	5840	0	2320.2	2436.833027	156.3423282	0.174354488	6213395.167	19100000	66400000	1	74600000	10700000	24800000	66400000	1	19663	4915.75	9337.854157	18922	188	0	0	0	0	172	112	0.10729507	0.067059418	0	5840	833.0714286	1774.906302	3150292.379	0	0	0	0	1	0	0	0
73913869	8	5	56	11601	20	0	7	5.656854249	5840	0	2320.2	2436.833027	157.7105915	0.175880389	6159489.083	19100000	66500000	7	73900000	10600000	24800000	66500000	7	28784	7196	13775.75017	27858	185	0	0	0	0	172	112	0.108234085	0.067646303	0	5840	833.0714286	1774.906302	3150292.379	0	0	0	0	1	0	0	0
1672240	3	5	26	11607	20	0	8.666666667	10.26320288	5840	0	2321.4	3173.373883	6956.537339	4.784002296	238891.4286	631631.9565	1671298	3	685	342.5	458.912301	667	18	1672143	418035.75	835508.2186	1671298	3	0	0	0	0	72	112	1.794000861	2.990001435	0	5840	1292.555556	2554.159212	6523729.278	0	0	0	1	0	0	0	0
74865117	8	5	56	11601	20	0	7	5.656854249	4380	0	2320.2	2207.341206	155.7066958	0.173645625	6238759.75	19100000	66500000	2	73100000	10400000	24900000	66500000	2	1811161	452790.25	903050.4432	1807364	189	0	0	0	0	172	112	0.106858846	0.066786779	0	4380	833.0714286	1679.986285	2822353.918	0	0	0	0	1	0	0	0
52358	3	5	26	11607	20	0	8.666666667	10.26320288	10135	0	2321.4	4413.201989	222181.9015	152.7942244	7479.714286	19301.61774	51250	4	771	385.5	313.2483041	607	164	52286	13071.5	25454.85239	51250	4	0	0	0	0	72	112	57.29783414	95.49639024	0	10135	1292.555556	3350.634907	11200000	0	0	0	1	0	0	0	0
52550	3	5	26	11607	20	0	8.666666667	10.26320288	8760	0	2321.4	3802.315321	221370.1237	152.2359657	7507.142857	19390.44207	51478	2	783	391.5	398.1011178	673	110	52503	13125.75	25570.659	51478	2	0	0	0	0	72	112	57.08848716	95.14747859	0	8760	1292.555556	2952.520834	8717379.278	0	0	0	1	0	0	0	0
74615415	8	4	56	11607	20	0	7	5.656854249	11595	0	2901.75	5795.50069	156.3081838	0.160824677	6783219.545	20500000	68400000	4	74500000	10600000	25600000	68400000	114	111118	37039.33333	63311.47868	110143	4	0	0	0	0	172	92	0.107216451	0.053608226	0	11595	897.6153846	3214.167532	10300000	0	0	0	0	1	0	0	0
580549	3	6	26	11607	20	0	8.666666667	10.26320288	5755	0	1934.5	2529.124572	20037.92961	15.5025674	72568.625	204159.1021	577835	46	1735	867.5	927.0169901	1523	212	580502	116100.4	258118.4225	577835	49	0	0	0	0	72	132	5.167522466	10.33504493	0	5755	1163.3	2131.87096	4544873.789	0	0	0	1	0	0	0	0
74416827	9	6	62	11607	20	0	6.888888889	5.30199124	5840	0	1934.5	2538.919278	156.8059332	0.201567315	5315487.643	18200000	68500000	1	74400000	9296873.25	24000000	68500000	1	42631	8526.2	18535.70926	41677	3	0	0	0	0	192	132	0.120940389	0.080626926	0	5840	729.6875	1754.344767	3077725.563	0	0	0	0	1	0	0	0
75025107	9	6	62	11607	20	0	6.888888889	5.30199124	5840	0	1934.5	2538.919278	155.5345999	0.19993307	5358936.214	18200000	68500000	0	73100000	9142191.75	24000000	68500000	0	1888440	377688	843947.4913	1887387	2	0	0	0	0	192	132	0.119959842	0.079973228	0	5840	729.6875	1754.344767	3077725.563	0	0	0	0	1	0	0	0
26957	3	6	26	11601	20	0	8.666666667	10.26320288	4380	0	1933.5	1757.789948	431316.5412	333.8650443	3369.625	8955.943532	25528	1	25994	12997	18379.11946	25993	1	26492	5298.4	11341.00023	25582	47	0	0	0	0	72	132	111.2883481	222.5766962	0	4380	1162.7	1645.241762	2706820.456	0	0	0	1	0	0	0	0
74975774	8	4	56	11607	20	0	7	5.656854249	11595	0	2901.75	5795.50069	155.5569136	0.160051699	6815979.455	20900000	69700000	3	74300000	10600000	26100000	69700000	3	692006	230668.6667	398757.6007	691114	4	0	0	0	0	172	92	0.106701133	0.053350566	0	11595	897.6153846	3214.167532	10300000	0	0	0	0	1	0	0	0
462351	3	5	26	11607	20	0	8.666666667	10.26320288	7215	0	2321.4	3327.769794	25160.53821	17.30287163	66050.14286	174415.4507	461587	1	556	278	391.7371568	555	1	462304	115576	230674.1149	461587	5	0	0	0	0	72	112	6.48857686	10.81429477	0	7215	1292.555556	2650.585648	7025604.278	0	0	0	1	0	0	0	0
111	1	1	6	6	6	6	6	0	6	6	6	0	108108.1081	18018.01802	111	0	111	111	0	0	0	0	0	0	0	0	0	0	0	0	0	0	20	20	9009.009009	9009.009009	6	6	6	0	0	0	0	0	0	1	1	0	0
12263164	30	53	14907	6929	630	0	496.9	226.2371886	282	0	130.7358491	139.7947879	1780.617139	6.768236974	149550.7805	689723.396	6246874	4	6016290	207458.2759	65771.00903	269577	156	12000000	231426.1154	863582.5751	6287045	4	0	0	0	0	968	1712	2.446350713	4.32188626	0	630	259.952381	248.7890142	61895.97361	0	0	0	1	0	0	0	0
69330	2	2	70	254	35	35	35	0	127	127	127	0	4673.301601	57.69508149	23110	39983.5332	69279	3	48	48	0	48	48	3	3	0	3	3	0	0	0	0	64	40	28.84754075	28.84754075	35	127	71.8	50.39047529	2539.2	0	0	0	0	0	0	0	0
613894	2	0	12	0	6	6	6	0	0	0	0	0	19.54734857	3.257891428	613894	0	613894	613894	613894	613894	0	613894	613894	0	0	0	0	0	0	0	0	0	40	0	3.257891428	0	6	6	6	0	0	0	0	0	0	1	0	0	0
116902629	19	17	1499	731	816	0	78.89473684	213.3004909	557	0	43	137.6726189	19.07570445	0.307948592	3340075.114	4655167.626	10000000	3	117000000	6494590.5	4690001.877	10100000	3	112000000	6986608.125	4674977.092	10100000	473	0	0	0	0	392	484	0.162528424	0.145420168	0	816	60.27027027	177.7561764	31597.25826	0	0	0	1	0	0	0	0
50687	1	1	0	0	0	0	0	0	0	0	0	0	0	39.45784915	50687	0	50687	50687	0	0	0	0	0	0	0	0	0	0	0	0	0	0	32	32	19.72892458	19.72892458	0	0	0	0	0	0	0	0	0	1	1	0	0
48586	1	1	42	115	42	42	42	0	115	115	115	0	3231.383526	41.16412135	48586	0	48586	48586	0	0	0	0	0	0	0	0	0	0	0	0	0	0	32	32	20.58206068	20.58206068	42	115	66.33333333	42.14656965	1776.333333	0	0	0	0	0	0	0	0
23804	1	1	47	128	47	47	47	0	128	128	128	0	7351.705596	84.01949252	23804	0	23804	23804	0	0	0	0	0	0	0	0	0	0	0	0	0	0	20	20	42.00974626	42.00974626	47	128	74	46.7653718	2187	0	0	0	0	0	0	0	0
7315235	1	5	6	30	6	6	6	0	6	6	6	0	4.921236297	0.820206049	1463047	3254478.508	7284799	3	0	0	0	0	0	7287802	1821950.5	3641899.092	7284799	3	0	0	0	0	20	100	0.136701008	0.683505041	6	6	6	0	0	0	0	0	0	1	1	0	0
559368	1	6	1375	30	1375	1375	1375	0	6	0	5	2.449489743	2511.763276	12.51412308	93228	221735.5293	545789	1	0	0	0	0	0	550019	110003.8	243613.6289	545789	1	1	0	0	0	20	132	1.787731869	10.72639121	0	1375	347.5	634.1901472	402197.1429	0	1	0	0	1	1	0	0
22719809	1	5	6	30	6	6	6	0	6	6	6	0	1.584520363	0.264086727	4543961.8	10100000	22700000	1	0	0	0	0	0	22700000	5678344.75	11300000	22700000	1	0	0	0	0	20	100	0.044014455	0.220072273	6	6	6	0	0	0	0	0	0	1	1	0	0
2000092	1	6	6	36	6	6	6	0	6	6	6	0	20.99903404	3.499839007	333348.6667	804946.5941	1976398	2	0	0	0	0	0	1984962	396992.4	882918.3644	1976398	2	0	0	0	0	20	120	0.499977001	2.999862006	6	6	6	0	0	0	0	0	0	1	1	0	0
11849492	1	6	1375	30	1375	1375	1375	0	6	0	5	2.449489743	118.5704839	0.590742624	1974915.333	4821943.127	11800000	3	0	0	0	0	0	11800000	2366336.4	5283449.726	11800000	3	1	0	0	0	20	132	0.084391803	0.506350821	0	1375	347.5	634.1901472	402197.1429	0	1	0	0	1	1	0	0
4182565	1	5	6	30	6	6	6	0	6	6	6	0	8.607158526	1.434526421	836513	1853942.003	4152922	4	0	0	0	0	0	4169017	1042254.25	2073789.973	4152922	4	0	0	0	0	20	100	0.239087737	1.195438684	6	6	6	0	0	0	0	0	0	1	1	0	0
72449394	7	9	11607	62	4380	0	1658.142857	1762.272815	20	0	6.888888889	5.30199124	161.0641491	0.220843807	4829959.6	17100000	66400000	0	72400000	12100000	29600000	72400000	16	72400000	9054239.375	23300000	66400000	0	0	0	0	0	152	192	0.096619166	0.124224642	0	4380	686.7647059	1366.16267	1866400.441	0	0	0	0	1	1	0	0
9465730	1	5	6	30	6	6	6	0	6	6	6	0	3.803193203	0.633865534	1893146	4220891.172	9443699	3	0	0	0	0	0	9458768	2364692	4719342.347	9443699	3	0	0	0	0	20	100	0.105644256	0.528221278	6	6	6	0	0	0	0	0	0	1	1	0	0
8584677	1	5	6	30	6	6	6	0	6	6	6	0	4.193518288	0.698919715	1716935.4	3817500.591	8545838	1	0	0	0	0	0	8549805	2137451.25	4272258.241	8545838	1	0	0	0	0	20	100	0.116486619	0.582433096	6	6	6	0	0	0	0	0	0	1	1	0	0
9167672	5	0	30	0	6	6	6	0	0	0	0	0	3.272368383	0.545394731	2291918	4580489.653	9162652	4	9167672	2291918	4580489.653	9162652	4	0	0	0	0	0	0	0	0	0	100	0	0.545394731	0	6	6	6	0	0	0	0	0	0	1	0	0	0
8117033	5	0	30	0	6	6	6	0	0	0	0	0	3.695931752	0.615988625	2029258.25	4057313.173	8115228	361	8117033	2029258.25	4057313.173	8115228	361	0	0	0	0	0	0	0	0	0	100	0	0.615988625	0	6	6	6	0	0	0	0	0	0	1	0	0	0
7218949	5	0	30	0	6	6	6	0	0	0	0	0	4.155729594	0.692621599	1804737.25	3607409.268	7215851	3	7218949	1804737.25	3607409.268	7215851	3	0	0	0	0	0	0	0	0	0	100	0	0.692621599	0	6	6	6	0	0	0	0	0	0	1	0	0	0
26447	3	6	26	11601	20	0	8.666666667	10.26320288	4380	0	1933.5	1757.789948	439633.985	340.303248	3305.875	8365.049747	23990	31	24994	12497	16297.39709	24021	973	26416	5283.2	11074.88369	25088	50	0	0	0	0	72	132	113.434416	226.868832	0	4380	1162.7	1645.241762	2706820.456	0	0	0	1	0	0	0	0
1276214	3	5	26	11601	20	0	8.666666667	10.26320288	7300	0	2320.2	3022.508098	9110.541022	6.268541169	182316.2857	472005.855	1252551	5	23072	11536	16307.29659	23067	5	1276117	319029.25	622442.7318	1252551	160	0	0	0	0	72	112	2.350702939	3.917838231	0	7300	1291.888889	2460.652985	6054813.111	0	0	0	1	0	0	0	0
5281900	5	0	30	0	6	6	6	0	0	0	0	0	5.679774324	0.946629054	1320475	2640121.352	5280657	3	5281900	1320475	2640121.352	5280657	3	0	0	0	0	0	0	0	0	0	100	0	0.946629054	0	6	6	6	0	0	0	0	0	0	1	0	0	0
1353088	3	7	26	11601	20	0	8.666666667	10.26320288	2920	0	1657.285714	1299.172136	8592.937045	7.390502318	150343.1111	445894.2866	1339340	3	13023	6511.5	9201.580544	13018	5	1353085	225514.1667	545686.4776	1339340	16	0	0	0	0	72	152	2.217150695	5.173351622	0	2920	1057	1306.290856	1706395.8	0	0	0	1	0	0	0	0
5175851	4	0	24	0	6	6	6	0	0	0	0	0	4.636918644	0.772819774	1725283.667	2987590.479	5175056	312	5175851	1725283.667	2987590.479	5175056	312	0	0	0	0	0	0	0	0	0	80	0	0.772819774	0	6	6	6	0	0	0	0	0	0	1	0	0	0
4585842	4	0	24	0	6	6	6	0	0	0	0	0	5.233499104	0.872249851	1528614	2646862.058	4584947	1	4585842	1528614	2646862.058	4584947	1	0	0	0	0	0	0	0	0	0	80	0	0.872249851	0	6	6	6	0	0	0	0	0	0	1	0	0	0
4552997	5	0	30	0	6	6	6	0	0	0	0	0	6.589066498	1.09817775	1138249.25	2271860.688	4546038	4	4552997	1138249.25	2271860.688	4546038	4	0	0	0	0	0	0	0	0	0	100	0	1.09817775	0	6	6	6	0	0	0	0	0	0	1	0	0	0
1356375	3	6	26	11601	20	0	8.666666667	10.26320288	2920	0	1933.5	1495.722401	8572.113169	6.635333149	169546.875	476428.3401	1348632	1	7017	3508.5	4960.35407	7016	1	1356320	271264	602274.8497	1348632	64	0	0	0	0	72	132	2.211777716	4.423555433	0	2920	1162.7	1494.366611	2233131.567	0	0	0	1	0	0	0	0
1356351	3	6	26	11601	20	0	8.666666667	10.26320288	4380	0	1933.5	1757.789948	8572.264849	6.635450558	169543.875	476487.3841	1348775	0	6987	3493.5	4940.55508	6987	0	1356324	271264.8	602354.6117	1348775	14	0	0	0	0	72	132	2.211816853	4.423633705	0	4380	1162.7	1645.241762	2706820.456	0	0	0	1	0	0	0	0
2612982	6	0	36	0	6	6	6	0	0	0	0	0	13.77736242	2.296227069	522596.4	1167437	2610971	0	2612982	522596.4	1167437	2610971	0	0	0	0	0	0	0	0	0	0	120	0	2.296227069	0	6	6	6	0	0	0	0	0	0	1	0	0	0
629450	3	4	26	11607	20	0	8.666666667	10.26320288	11595	0	2901.75	5795.50069	18481.21376	11.12081976	104908.3333	256379.3343	628240	4	1113	556.5	569.2209589	959	154	629404	209801.3333	362378.9762	628240	4	0	0	0	0	72	92	4.766065613	6.35475415	0	11595	1454.125	4097.537534	16800000	0	0	0	1	0	0	0	0
2534987	4	0	24	0	6	6	6	0	0	0	0	0	9.467504173	1.577917362	844995.6667	1459240.017	2529980	995	2534987	844995.6667	1459240.017	2529980	995	0	0	0	0	0	0	0	0	0	80	0	1.577917362	0	6	6	6	0	0	0	0	0	0	1	0	0	0
1893142	3	5	26	11607	20	0	8.666666667	10.26320288	10135	0	2321.4	4413.201989	6144.811113	4.225779154	270448.8571	715100.8032	1892145	6	704	352	340.8254685	593	111	1893077	473269.25	945917.2163	1892145	6	0	0	0	0	72	112	1.584667183	2.641111972	0	10135	1292.555556	3350.634907	11200000	0	0	0	1	0	0	0	0
33184	3	6	26	11601	20	0	8.666666667	10.26320288	4380	0	1933.5	1757.789948	350379.7011	271.2150434	4148	7935.881714	20976	3	21008	10504	14850.65662	21005	3	33155	6631	9554.953506	21132	17	0	0	0	0	72	132	90.40501446	180.8100289	0	4380	1162.7	1645.241762	2706820.456	0	0	0	1	0	0	0	0
9492493	4	0	24	0	6	6	6	0	0	0	0	0	2.52831369	0.421385615	3164164.333	5478775.284	9490509	1	9492493	3164164.333	5478775.284	9490509	1	0	0	0	0	0	0	0	0	0	80	0	0.421385615	0	6	6	6	0	0	0	0	0	0	1	0	0	0
1322749	3	6	26	11601	20	0	8.666666667	10.26320288	5840	0	1933.5	2189.772933	8790.027435	6.804011948	165343.625	466074.5167	1318816	14	3630	1815	2298.097039	3440	190	1322556	264511.2	589376.1446	1318816	14	0	0	0	0	72	132	2.268003983	4.536007965	0	5840	1162.7	1911.59573	3654198.233	0	0	0	1	0	0	0	0
9483778	4	0	24	0	6	6	6	0	0	0	0	0	2.530637052	0.421772842	3161259.333	5474613.964	9482799	3	9483778	3161259.333	5474613.964	9482799	3	0	0	0	0	0	0	0	0	0	80	0	0.421772842	0	6	6	6	0	0	0	0	0	0	1	0	0	0
8869397	5	0	30	0	6	6	6	0	0	0	0	0	3.382417091	0.563736182	2217349.25	4433349.859	8867374	3	8869397	2217349.25	4433349.859	8867374	3	0	0	0	0	0	0	0	0	0	100	0	0.563736182	0	6	6	6	0	0	0	0	0	0	1	0	0	0
8851929	5	0	30	0	6	6	6	0	0	0	0	0	3.389091801	0.564848634	2212982.25	4422618.162	8846909	5	8851929	2212982.25	4422618.162	8846909	5	0	0	0	0	0	0	0	0	0	100	0	0.564848634	0	6	6	6	0	0	0	0	0	0	1	0	0	0
1251640	3	6	26	11607	20	0	8.666666667	10.26320288	4380	0	1934.5	2177.344966	9294.206002	7.190565977	156455	442180.1895	1250795	3	706	353	494.9747468	703	3	1251596	250319.2	559283.0595	1250795	3	0	0	0	0	72	132	2.396855326	4.793710652	0	4380	1163.3	1903.962654	3625073.789	0	0	0	1	0	0	0	0
1337230	3	4	26	11601	20	0	8.666666667	10.26320288	5840	0	2900.25	3345.636997	8694.839332	5.234701585	222871.6667	539399.2599	1323871	42	13161	6580.5	8370.022969	12499	662	1337124	445708	760538.992	1323871	156	0	0	0	0	72	92	2.243443536	2.991258048	0	5840	1453.375	2681.356423	7189672.268	0	0	0	1	0	0	0	0
73073	3	6	26	11601	20	0	8.666666667	10.26320288	5840	0	1933.5	2189.772933	159114.8577	123.1645067	9134.125	23053.97445	65946	46	6690	3345	4181.829504	6302	388	72997	14599.4	28848.43593	65946	46	0	0	0	0	72	132	41.05483558	82.10967115	0	5840	1162.7	1911.59573	3654198.233	0	0	0	1	0	0	0	0
735547	3	6	26	11601	20	0	8.666666667	10.26320288	4380	0	1933.5	1757.789948	15807.28356	12.23579187	91943.375	247528.7886	704002	50	30867	15433.5	20808.03125	30147	720	735443	147088.6	311606.6295	704002	50	0	0	0	0	72	132	4.078597289	8.157194578	0	4380	1162.7	1645.241762	2706820.456	0	0	0	1	0	0	0	0
130846	3	4	26	11607	20	0	8.666666667	10.26320288	11595	0	2901.75	5795.50069	88906.04222	53.49800529	21807.66667	52918.99415	129827	3	738	369	517.6021638	735	3	130780	43593.33333	74681.10712	129827	187	0	0	0	0	72	92	22.92771655	30.57028874	0	11595	1454.125	4097.537534	16800000	0	0	0	1	0	0	0	0
5749860	5	0	30	0	6	6	6	0	0	0	0	0	5.21751834	0.86958639	1437465	2873584.038	5747841	10	5749860	1437465	2873584.038	5747841	10	0	0	0	0	0	0	0	0	0	100	0	0.86958639	0	6	6	6	0	0	0	0	0	0	1	0	0	0
734385	3	6	26	11601	20	0	8.666666667	10.26320288	5840	0	1933.5	2189.772933	15832.29505	12.25515227	91798.125	252354.024	716153	10	17899	8949.5	12571.65146	17839	60	734375	146875	318329.7918	716153	46	0	0	0	0	72	132	4.085050757	8.170101514	0	5840	1162.7	1911.59573	3654198.233	0	0	0	1	0	0	0	0
1977075	4	0	24	0	6	6	6	0	0	0	0	0	12.13914495	2.023190825	659025	1141463.917	1977074	0	1977075	659025	1141463.917	1977074	0	0	0	0	0	0	0	0	0	0	80	0	2.023190825	0	6	6	6	0	0	0	0	0	0	1	0	0	0
827993	3	4	26	11601	20	0	8.666666667	10.26320288	7215	0	2900.25	3540.00286	14042.38925	8.454177753	137998.8333	334148.9018	820053	71	7694	3847	4897.421566	7310	384	827922	275974	471201.3775	820053	157	0	0	0	0	72	92	3.623219037	4.830958716	0	7215	1453.375	2786.259804	7763243.696	0	0	0	1	0	0	0	0
830193	3	4	26	11601	20	0	8.666666667	10.26320288	10135	0	2900.25	4871.82583	14005.17711	8.431774298	138365.5	334982.1934	822122	78	7750	3875	4675.390037	7181	569	830115	276705	472360.291	822122	193	0	0	0	0	72	92	3.613617556	4.818156742	0	10135	1453.375	3544.652026	12600000	0	0	0	1	0	0	0	0
1621748	3	4	26	11607	20	0	8.666666667	10.26320288	11595	0	2901.75	5795.50069	7173.124308	4.316330281	270291.3333	661598.7403	1620774	4	767	383.5	536.6940469	763	4	1621698	540566	935487.6224	1620774	147	0	0	0	0	72	92	1.849855835	2.466474446	0	11595	1454.125	4097.537534	16800000	0	0	0	1	0	0	0	0
1420234	3	5	26	11607	20	0	8.666666667	10.26320288	5840	0	2321.4	3173.373883	8190.903752	5.632874583	202890.5714	536376.4704	1419278	14	709	354.5	378.3021279	622	87	1420173	355043.25	709489.9034	1419278	14	0	0	0	0	72	112	2.112327968	3.520546614	0	5840	1292.555556	2554.159212	6523729.278	0	0	0	1	0	0	0	0
135272	3	5	26	11607	20	0	8.666666667	10.26320288	5840	0	2321.4	3173.373883	85997.10213	59.1401029	19324.57143	50569.20953	134003	16	998	499	678.8225099	979	19	135113	33778.25	66817.59758	134003	16	0	0	0	0	72	112	22.17753859	36.96256431	0	5840	1292.555556	2554.159212	6523729.278	0	0	0	1	0	0	0	0
8271930	4	0	24	0	6	6	6	0	0	0	0	0	2.901378517	0.483563086	2757310	4775796.682	8271925	1	8271930	2757310	4775796.682	8271925	1	0	0	0	0	0	0	0	0	0	80	0	0.483563086	0	6	6	6	0	0	0	0	0	0	1	0	0	0
485852	3	5	26	11607	20	0	8.666666667	10.26320288	7215	0	2321.4	3327.769794	23943.50543	16.46591966	69407.42857	183204.9863	484877	4	701	350.5	454.6696603	672	29	485808	121452	242283.5561	484877	4	0	0	0	0	72	112	6.174719874	10.29119979	0	7215	1292.555556	2650.585648	7025604.278	0	0	0	1	0	0	0	0
7969285	4	0	24	0	6	6	6	0	0	0	0	0	3.011562518	0.501927086	2656428.333	4600712.905	7968874	93	7969285	2656428.333	4600712.905	7968874	93	0	0	0	0	0	0	0	0	0	80	0	0.501927086	0	6	6	6	0	0	0	0	0	0	1	0	0	0
47	1	1	6	6	6	6	6	0	6	6	6	0	255319.1489	42553.19149	47	0	47	47	0	0	0	0	0	0	0	0	0	0	0	0	0	0	20	20	21276.59574	21276.59574	6	6	6	0	0	0	0	0	0	1	0	0	0
6189561	4	0	24	0	6	6	6	0	0	0	0	0	3.87749632	0.646249387	2063187	3572889.995	6188805	324	6189561	2063187	3572889.995	6188805	324	0	0	0	0	0	0	0	0	0	80	0	0.646249387	0	6	6	6	0	0	0	0	0	0	1	0	0	0
145791	3	6	26	11607	20	0	8.666666667	10.26320288	5840	0	1934.5	2375.523332	79792.30542	61.73220569	18223.875	51016.64691	144482	2	1019	509.5	482.9539316	851	168	145746	29149.2	64474.36517	144482	2	0	0	0	0	72	132	20.5774019	41.15480379	0	5840	1163.3	2031.339572	4126340.456	0	0	0	1	0	0	0	0
146538	3	6	26	11601	20	0	8.666666667	10.26320288	4380	0	1933.5	1757.789948	79344.60686	61.41751628	18317.25	38161.13636	106551	64	39255	19627.5	27567.97208	39121	134	146465	29293	46382.51087	106551	64	0	0	0	0	72	132	20.47250543	40.94501085	0	4380	1162.7	1645.241762	2706820.456	0	0	0	1	0	0	0	0
4476595	5	0	30	0	6	6	6	0	0	0	0	0	6.701522027	1.116920338	1119148.75	2236239.5	4473508	988	4476595	1119148.75	2236239.5	4473508	988	0	0	0	0	0	0	0	0	0	100	0	1.116920338	0	6	6	6	0	0	0	0	0	0	1	0	0	0
4479963	4	0	24	0	6	6	6	0	0	0	0	0	5.357187102	0.892864517	1493321	2584738.756	4477920	1	4479963	1493321	2584738.756	4477920	1	0	0	0	0	0	0	0	0	0	80	0	0.892864517	0	6	6	6	0	0	0	0	0	0	1	0	0	0
3408800	4	0	24	0	6	6	6	0	0	0	0	0	7.040600798	1.173433466	1136266.667	1967680.154	3408348	210	3408800	1136266.667	1967680.154	3408348	210	0	0	0	0	0	0	0	0	0	80	0	1.173433466	0	6	6	6	0	0	0	0	0	0	1	0	0	0
1010183	3	5	26	11601	20	0	8.666666667	10.26320288	5840	0	2320.2	2436.833027	11509.79575	7.919357186	144311.8571	369524.0586	981993	67	27783	13891.5	19506.95477	27685	98	1010052	252513	486493.3683	981993	160	0	0	0	0	72	112	2.969758945	4.949598241	0	5840	1291.888889	2110.95076	4456113.111	0	0	0	1	0	0	0	0
1240041	3	6	26	11601	20	0	8.666666667	10.26320288	4380	0	1933.5	1757.789948	9376.30288	7.25782454	155005.125	433163.8971	1226980	15	12689	6344.5	8466.189491	12331	358	1239930	247986	547301.5261	1226980	15	0	0	0	0	72	132	2.419274847	4.838549693	0	4380	1162.7	1645.241762	2706820.456	0	0	0	1	0	0	0	0
748217	3	6	26	11607	20	0	8.666666667	10.26320288	5755	0	1934.5	2529.124572	15547.62856	12.02859598	93527.125	264183.1591	747347	16	527	263.5	284.9640328	465	62	748183	149636.6	334130.3463	747347	16	0	0	0	0	72	132	4.009531994	8.019063988	0	5755	1163.3	2131.87096	4544873.789	0	0	0	1	0	0	0	0
688124	3	5	26	11607	20	0	8.666666667	10.26320288	5840	0	2321.4	3173.373883	16905.38333	11.62581163	98303.42857	259536.6578	686877	3	986	493	502.0458146	848	138	688002	172000.5	343251.2601	686877	3	0	0	0	0	72	112	4.35967936	7.266132267	0	5840	1292.555556	2554.159212	6523729.278	0	0	0	1	0	0	0	0
1509251	5	0	30	0	6	6	6	0	0	0	0	0	19.87740939	3.312901565	377312.75	754527.5	1509104	49	1509251	377312.75	754527.5	1509104	49	0	0	0	0	0	0	0	0	0	100	0	3.312901565	0	6	6	6	0	0	0	0	0	0	1	0	0	0
511730	3	4	26	11607	20	0	8.666666667	10.26320288	11595	0	2901.75	5795.50069	22732.69107	13.67908858	85288.33333	208416.2935	510716	4	863	431.5	519.7234842	799	64	511629	170543	294598.8072	510716	4	0	0	0	0	72	92	5.862466535	7.816622047	0	11595	1454.125	4097.537534	16800000	0	0	0	1	0	0	0	0
11330764	4	0	24	0	6	6	6	0	0	0	0	0	2.118127251	0.353021208	3776921.333	6537483.07	11300000	0	11300000	3776921.333	6537483.07	11300000	0	0	0	0	0	0	0	0	0	0	80	0	0.353021208	0	6	6	6	0	0	0	0	0	0	1	0	0	0
384844	3	6	26	11607	20	0	8.666666667	10.26320288	5755	0	1934.5	2529.124572	30227.83258	23.3860993	48105.5	135643.6398	383806	14	694	347	463.8620485	675	19	384797	76959.4	171532.6989	383806	14	0	0	0	0	72	132	7.795366434	15.59073287	0	5755	1163.3	2131.87096	4544873.789	0	0	0	1	0	0	0	0
10115722	4	0	24	0	6	6	6	0	0	0	0	0	2.372544441	0.395424074	3371907.333	5839454.878	10100000	1	10100000	3371907.333	5839454.878	10100000	1	0	0	0	0	0	0	0	0	0	80	0	0.395424074	0	6	6	6	0	0	0	0	0	0	1	0	0	0
10116711	4	0	24	0	6	6	6	0	0	0	0	0	2.372312504	0.395385417	3372237	5840031.073	10100000	3	10100000	3372237	5840031.073	10100000	3	0	0	0	0	0	0	0	0	0	80	0	0.395385417	0	6	6	6	0	0	0	0	0	0	1	0	0	0
516772	3	4	26	11607	20	0	8.666666667	10.26320288	11595	0	2901.75	5795.50069	22510.89455	13.54562554	86128.66667	210476.1447	515761	6	891	445.5	409.4148263	735	156	516724	172241.3333	297497.138	515761	6	0	0	0	0	72	92	5.805268087	7.74035745	0	11595	1454.125	4097.537534	16800000	0	0	0	1	0	0	0	0
9139779	5	0	30	0	6	6	6	0	0	0	0	0	3.282355077	0.547059179	2284944.75	4569211.525	9138762	1	9139779	2284944.75	4569211.525	9138762	1	0	0	0	0	0	0	0	0	0	100	0	0.547059179	0	6	6	6	0	0	0	0	0	0	1	0	0	0
8106747	4	0	24	0	6	6	6	0	0	0	0	0	2.960496979	0.493416163	2702249	4679579.553	8105762	4	8106747	2702249	4679579.553	8105762	4	0	0	0	0	0	0	0	0	0	80	0	0.493416163	0	6	6	6	0	0	0	0	0	0	1	0	0	0
8105808	5	0	30	0	6	6	6	0	0	0	0	0	3.701049914	0.616841652	2026452	4051558.694	8103790	3	8105808	2026452	4051558.694	8103790	3	0	0	0	0	0	0	0	0	0	100	0	0.616841652	0	6	6	6	0	0	0	0	0	0	1	0	0	0
405144	2	6	20	11607	20	0	10	14.14213562	5755	0	1934.5	2529.124572	28698.43809	19.7460656	57877.71429	152609.885	403964	46	814	814	0	814	814	405036	81007.2	180538.5987	403964	46	0	0	0	0	52	132	4.936516399	14.8095492	0	5755	1291.888889	2219.676353	4926963.111	0	0	0	1	0	0	0	0
7326810	4	0	24	0	6	6	6	0	0	0	0	0	3.275641104	0.545940184	2442270	4227537.679	7323810	999	7326810	2442270	4227537.679	7323810	999	0	0	0	0	0	0	0	0	0	80	0	0.545940184	0	6	6	6	0	0	0	0	0	0	1	0	0	0
222937	3	5	26	11601	20	0	8.666666667	10.26320288	7300	0	2320.2	3022.508098	52153.74747	35.88457726	31848.14286	71600.26932	192271	3	30023	15011.5	21225.22425	30020	3	222773	55693.25	92149.62115	192271	93	0	0	0	0	72	112	13.45671647	22.42786079	0	7300	1291.888889	2460.652985	6054813.111	0	0	0	1	0	0	0	0
7321799	5	0	30	0	6	6	6	0	0	0	0	0	4.09735367	0.682892278	1830449.75	3659564.863	7319797	3	7321799	1830449.75	3659564.863	7319797	3	0	0	0	0	0	0	0	0	0	100	0	0.682892278	0	6	6	6	0	0	0	0	0	0	1	0	0	0
389936	3	6	26	11601	20	0	8.666666667	10.26320288	4380	0	1933.5	1998.0254	29817.71368	23.08071068	48742	136316.6204	386100	45	3206	1603	2005.354831	3021	185	389819	77963.8	172258.0736	386100	187	0	0	0	0	72	132	7.693570227	15.38714045	0	4380	1162.7	1791.113375	3208087.122	0	0	0	1	0	0	0	0
189022	3	6	26	11601	20	0	8.666666667	10.26320288	5840	0	1933.5	2201.078258	61511.35847	47.61350531	23627.75	64067.71146	182100	57	6450	3225	4327.493501	6285	165	188930	37786	80720.19099	182100	57	0	0	0	0	72	132	15.87116844	31.74233687	0	5840	1162.7	1918.795458	3681776.011	0	0	0	1	0	0	0	0
6107866	4	0	24	0	6	6	6	0	0	0	0	0	3.929359288	0.654893215	2035955.333	3526374.615	6107862	1	6107866	2035955.333	3526374.615	6107862	1	0	0	0	0	0	0	0	0	0	80	0	0.654893215	0	6	6	6	0	0	0	0	0	0	1	0	0	0
6085870	5	0	30	0	6	6	6	0	0	0	0	0	4.929451336	0.821575223	1521467.5	3042270.369	6084873	1	6085870	1521467.5	3042270.369	6084873	1	0	0	0	0	0	0	0	0	0	100	0	0.821575223	0	6	6	6	0	0	0	0	0	0	1	0	0	0
1001997	3	6	26	11607	20	0	8.666666667	10.26320288	5840	0	1934.5	2538.919278	11609.8152	8.982062821	125249.625	353915.2228	1001145	3	696	348	301.2274888	561	135	1001989	200397.8	447631.3988	1001145	3	0	0	0	0	72	132	2.99402094	5.98804188	0	5840	1163.3	2138.329153	4572451.567	0	0	0	1	0	0	0	0
5977822	5	0	30	0	6	6	6	0	0	0	0	0	5.018550235	0.836425039	1494455.5	2987851.093	5976232	1	5977822	1494455.5	2987851.093	5976232	1	0	0	0	0	0	0	0	0	0	100	0	0.836425039	0	6	6	6	0	0	0	0	0	0	1	0	0	0
5976048	4	0	24	0	6	6	6	0	0	0	0	0	4.016032	0.669338667	1992016	3449624.269	5975299	348	5976048	1992016	3449624.269	5975299	348	0	0	0	0	0	0	0	0	0	80	0	0.669338667	0	6	6	6	0	0	0	0	0	0	1	0	0	0
658801	3	6	26	11601	20	0	8.666666667	10.26320288	4380	0	1933.5	1757.789948	17648.72852	13.66118145	82350.125	225615.23	640530	16	17983	8991.5	11355.4278	17021	962	658760	131752	284521.0017	640530	16	0	0	0	0	72	132	4.55372715	9.1074543	0	4380	1162.7	1645.241762	2706820.456	0	0	0	1	0	0	0	0
5137888	5	0	30	0	6	6	6	0	0	0	0	0	5.838975081	0.973162513	1284472	2567616.042	5135896	4	5137888	1284472	2567616.042	5135896	4	0	0	0	0	0	0	0	0	0	100	0	0.973162513	0	6	6	6	0	0	0	0	0	0	1	0	0	0
5134933	4	0	24	0	6	6	6	0	0	0	0	0	4.673868189	0.778978031	1711644.333	2963788.966	5133933	1	5134933	1711644.333	2963788.966	5133933	1	0	0	0	0	0	0	0	0	0	80	0	0.778978031	0	6	6	6	0	0	0	0	0	0	1	0	0	0
1855673	3	5	26	11607	20	0	8.666666667	10.26320288	10135	0	2321.4	4413.201989	6268.884658	4.311104381	265096.1429	700842.7774	1854458	4	1002	501	642.0529573	955	47	1855629	463907.25	927033.9276	1854458	4	0	0	0	0	72	112	1.616664143	2.694440238	0	10135	1292.555556	3350.634907	11200000	0	0	0	1	0	0	0	0
4035933	5	0	30	0	6	6	6	0	0	0	0	0	7.433225477	1.238870913	1008983.25	2016618.597	4033911	121	4035933	1008983.25	2016618.597	4033911	121	0	0	0	0	0	0	0	0	0	100	0	1.238870913	0	6	6	6	0	0	0	0	0	0	1	0	0	0
18826	2	4	20	11607	20	0	10	14.14213562	11595	0	2901.75	5795.50069	617603.3146	318.7081696	3765.2	7977.715318	18027	5	740	740	0	740	740	18780	6260	10197.29028	18027	5	0	0	0	0	52	92	106.2360565	212.472113	0	11595	1661	4380.487987	19200000	0	0	0	1	0	0	0	0
421082	3	4	26	11601	20	0	8.666666667	10.26320288	8760	0	2900.25	4128.319301	27612.19905	16.62384049	70180.33333	163581.3911	403804	9	17018	8509	12020.81528	17009	9	421053	140351	228312.8406	403804	190	0	0	0	0	72	92	7.124503066	9.499337421	0	8760	1453.375	3113.952607	9696700.839	0	0	0	1	0	0	0	0
847364	2	5	20	11601	20	0	10	14.14213562	8760	0	2320.2	3668.897	13714.29516	8.260912666	141227.3333	343953.4995	843315	57	3316	3316	0	3316	3316	847307	211826.75	420995.2302	843315	191	0	0	0	0	52	112	2.360260762	5.900651904	0	8760	1452.625	3020.863308	9125615.125	0	0	0	1	0	0	0	0
2073027	4	0	24	0	6	6	6	0	0	0	0	0	11.57727323	1.929545539	691009	1195990.714	2072020	1	2073027	691009	1195990.714	2072020	1	0	0	0	0	0	0	0	0	0	80	0	1.929545539	0	6	6	6	0	0	0	0	0	0	1	0	0	0
2072009	5	0	30	0	6	6	6	0	0	0	0	0	14.47870159	2.413116931	518002.25	1035332.608	2071001	1	2072009	518002.25	1035332.608	2071001	1	0	0	0	0	0	0	0	0	0	100	0	2.413116931	0	6	6	6	0	0	0	0	0	0	1	0	0	0
2017984	5	0	30	0	6	6	6	0	0	0	0	0	14.86632203	2.477720339	504496	1007644.112	2015962	3	2017984	504496	1007644.112	2015962	3	0	0	0	0	0	0	0	0	0	100	0	2.477720339	0	6	6	6	0	0	0	0	0	0	1	0	0	0
1315238	4	0	24	0	6	6	6	0	0	0	0	0	18.24764795	3.041274659	438412.6667	758661.9251	1314440	392	1315238	438412.6667	758661.9251	1314440	392	0	0	0	0	0	0	0	0	0	80	0	3.041274659	0	6	6	6	0	0	0	0	0	0	1	0	0	0
1126037	5	0	30	0	6	6	6	0	0	0	0	0	26.64210856	4.440351427	281509.25	559672.1747	1121010	1	1126037	281509.25	559672.1747	1121010	1	0	0	0	0	0	0	0	0	0	100	0	4.440351427	0	6	6	6	0	0	0	0	0	0	1	0	0	0
1122999	5	0	30	0	6	6	6	0	0	0	0	0	26.71418229	4.452363715	280749.75	559508.7577	1120012	3	1122999	280749.75	559508.7577	1120012	3	0	0	0	0	0	0	0	0	0	100	0	4.452363715	0	6	6	6	0	0	0	0	0	0	1	0	0	0
11396007	5	0	30	0	6	6	6	0	0	0	0	0	2.632501015	0.438750169	2849001.75	5697286.834	11400000	218	11400000	2849001.75	5697286.834	11400000	218	0	0	0	0	0	0	0	0	0	100	0	0.438750169	0	6	6	6	0	0	0	0	0	0	1	0	0	0
11392161	5	0	30	0	6	6	6	0	0	0	0	0	2.633389749	0.438898292	2848040.25	5694853.182	11400000	313	11400000	2848040.25	5694853.182	11400000	313	0	0	0	0	0	0	0	0	0	100	0	0.438898292	0	6	6	6	0	0	0	0	0	0	1	0	0	0
1846555	3	4	26	11601	20	0	8.666666667	10.26320288	8760	0	2900.25	4128.319301	6296.590137	3.790842948	307759.1667	744000.0125	1826363	75	19926	9963	13416.64407	19450	476	1846398	615466	1048713.602	1826363	191	0	0	0	0	72	92	1.624646978	2.16619597	0	8760	1453.375	3113.952607	9696700.839	0	0	0	1	0	0	0	0
[truncated: 55,098 more rows]
[truncated: 28 more columns]
