# Supplementary material for: STB: synthetic minority oversampling technique for tree-boosting models for imbalanced datasets of intrusion detection systems
Source: PeerJ Comput Sci. 2023 Nov 27;9:e1580. doi: 10.7717/peerj-cs.1580 (PMC10703015; doi:10.7717/peerj-cs.1580)
Supplement: Supplemental Information 2 [file peerj-cs-09-1580-s002.zip]

Archive with 10 entries (8 files):
- Code/
- Code/.ipynb_checkpoints/
- Code/.ipynb_checkpoints/CICIDS 2017 Original Data-checkpoint.ipynb
- Code/.ipynb_checkpoints/KDDCup99 Original Data-checkpoint.ipynb
- Code/CICIDS 2017 Original Data.ipynb
- Code/CICIDS_2017_SMOTE_Data.ipynb
- Code/KDDCup99 Original Data.ipynb
- Code/KDDCup99_SMOTE_Data.ipynb
- Code/UNSW_NB15 Original Data.ipynb
- Code/UNSW_NB15_SMOTE_Data.ipynb
