# Supplementary material for: STB: synthetic minority oversampling technique for tree-boosting models for imbalanced datasets of intrusion detection systems
Source: PeerJ Comput Sci. 2023 Nov 27;9:e1580. doi: 10.7717/peerj-cs.1580 (PMC10703015; doi:10.7717/peerj-cs.1580)
Supplement: Supplemental Information 2 [file peerj-cs-09-1580-s002.zip › Code/KDDCup99_SMOTE_Data.ipynb]

# %% [code]
import warnings
warnings.filterwarnings("ignore")

# %% [code]
import pandas as pd
import numpy as np
import matplotlib.pyplot as plt
import seaborn as sns
from sklearn.model_selection import train_test_split
from sklearn.metrics import classification_report,confusion_matrix,accuracy_score, precision_score, recall_score, f1_score
import lightgbm as lgb
import catboost as cbt
import xgboost as xgb
import time
from river import stream
from statistics import mode

# %% [code]
df = pd.read_csv("C:/Users/User/Downloads/KDDCup99New.csv")

# %% [code]
df.shape

# %% [code]
df.label.value_counts()

# %% [code]
X = df.drop(['label'],axis=1)
y = df['label']
X_train, X_test, y_train, y_test = train_test_split(X,y, train_size = 0.8, test_size = 0.2, random_state = 0) #shuffle=False

# %% [code]
pd.Series(y_train).value_counts()

# %% [code]
pd.Series(y_test).value_counts()

# %% [code]
from imblearn.over_sampling import SMOTE
smote=SMOTE(n_jobs= -1,sampling_strategy={3:800})

# %% [code]
X_train, y_train = smote.fit_resample(X_train, y_train)

# %% [code]
pd.Series(y_train).value_counts()

# %% [code]
pd.Series(y_test).value_counts()

# %% [code]
from imblearn.over_sampling import SMOTE
smote=SMOTE(n_jobs= -1,sampling_strategy={3:200})

# %% [code]
X_test, y_test = smote.fit_resample(X_test, y_test)

# %% [code]
pd.Series(y_test).value_counts()

# %% [code]
%%time
# Train the LightGBM algorithm
import lightgbm as lgb
lg = lgb.LGBMClassifier()
lg.fit(X_train, y_train)
y_pred = lg.predict(X_test)
print(classification_report(y_test,y_pred))
print("Accuracy of LightGBM: "+ str(accuracy_score(y_test, y_pred)))
print("Precision of LightGBM: "+ str(precision_score(y_test, y_pred, average='weighted')))
print("Recall of LightGBM: "+ str(recall_score(y_test, y_pred, average='weighted')))
print("Average F1 of LightGBM: "+ str(f1_score(y_test, y_pred, average='weighted')))
print("F1 of LightGBM for each type of attack: "+ str(f1_score(y_test, y_pred, average=None)))
lg_f1=f1_score(y_test, y_pred, average=None)

# Plot the confusion matrix
cm=confusion_matrix(y_test,y_pred)
f,ax=plt.subplots(figsize=(5,5))
sns.heatmap(cm,annot=True,linewidth=0.5,linecolor="red",fmt=".0f",ax=ax)
plt.xlabel("y_pred")
plt.ylabel("y_true")
plt.show()

# %% [code]
%%time
# Train the XGBoost algorithm
import xgboost as xgb
xg = xgb.XGBClassifier()

X_train_x = X_train.values
X_test_x = X_test.values

xg.fit(X_train_x, y_train)

y_pred = xg.predict(X_test_x)
print(classification_report(y_test,y_pred))
print("Accuracy of XGBoost: "+ str(accuracy_score(y_test, y_pred)))
print("Precision of XGBoost: "+ str(precision_score(y_test, y_pred, average='weighted')))
print("Recall of XGBoost: "+ str(recall_score(y_test, y_pred, average='weighted')))
print("Average F1 of XGBoost: "+ str(f1_score(y_test, y_pred, average='weighted')))
print("F1 of XGBoost for each type of attack: "+ str(f1_score(y_test, y_pred, average=None)))
xg_f1=f1_score(y_test, y_pred, average=None)

# Plot the confusion matrix
cm=confusion_matrix(y_test,y_pred)
f,ax=plt.subplots(figsize=(5,5))
sns.heatmap(cm,annot=True,linewidth=0.5,linecolor="red",fmt=".0f",ax=ax)
plt.xlabel("y_pred")
plt.ylabel("y_true")
plt.show()

# %% [code]
%%time
# Train the CatBoost algorithm
import catboost as cbt
cb = cbt.CatBoostClassifier(verbose=0,boosting_type='Plain')
#cb = cbt.CatBoostClassifier()

cb.fit(X_train, y_train)
y_pred = cb.predict(X_test)
print(classification_report(y_test,y_pred))
print("Accuracy of CatBoost: "+ str(accuracy_score(y_test, y_pred)))
print("Precision of CatBoost: "+ str(precision_score(y_test, y_pred, average='weighted')))
print("Recall of CatBoost: "+ str(recall_score(y_test, y_pred, average='weighted')))
print("Average F1 of CatBoost: "+ str(f1_score(y_test, y_pred, average='weighted')))
print("F1 of CatBoost for each type of attack: "+ str(f1_score(y_test, y_pred, average=None)))
cb_f1=f1_score(y_test, y_pred, average=None)

# Plot the confusion matrix
cm=confusion_matrix(y_test,y_pred)
f,ax=plt.subplots(figsize=(5,5))
sns.heatmap(cm,annot=True,linewidth=0.5,linecolor="red",fmt=".0f",ax=ax)
plt.xlabel("y_pred")
plt.ylabel("y_true")
plt.show()

# %% [code]
